# Supplementary material for: The limited screening accuracy of the Patient Health Questionnaire-2 in detecting depression among perinatal women in Italy
Source: PLoS One. 2021 Nov 29;16(11):e0260596. doi: 10.1371/journal.pone.0260596 (PMC8629231; doi:10.1371/journal.pone.0260596)
Supplement: S1 Raw data — (XLSX) [file pone.0260596.s001.xlsx]

## Sheet: PLOS ONE
Maternal_age	Educational_level	Working_status	Economic_status	Marital_status	Children_living_pregnancy_or_birth	PHQ1	PHQ2	PHQ3	PHQ4	PHQ5	PHQ6	PHQ7	PHQ8	PHQ9	EPDS1	EPDS2	EPDS3	EPDS4	EPDS5	EPDS6	EPDS7	EPDS8	EPDS9	EPDS10	EPDS_Totale	PHQ_9_Totale	Being_in_the_third_trimester_pregnacy	Being_in_the_first_trimester_postpartum	PHQ_2_Totale	PHQ_2_score_3_or_more	EPDS_score_10_or_more	EPDS_score_13_or_more
2	2	3	3	2	1	0	0	0	1	1	0	0	0	0	0	1	0	0	0	0	0	0	0	0	1	2	1	0	0	0	0	0
3	2	3	3	1	0	0	1	1	1	0	0	0	0	0	0	0	3	1	0	0	0	0	1	0	2	3	1	0	1	0	0	0
1	2	1	1	2	0	0	0	0	1	1	1	0	0	0	0	1	1	0	0	2	0	0	0	0	2	3	1	0	0	0	0	0
2	3	3	3	2	0	1	0	1	1	0	0	0	0	0	1	0	2	0	1	1	0	1	0	0	8	3	1	0	1	0	0	0
3	1	3	2	2	1	0	0	0	1	1	0	0	0	0	1	1	1	1	1	1	0	0	0	0	6	2	1	0	0	0	0	0
2	2	3	3	2	0	0	0	1	1	1	1	0	0	0	0	0	2	2	1	1	0	1	0	0	7	4	1	0	0	0	0	0
2	2	3	3	2	0	0	0	1	1	1	0	0	0	0	0	0	1	1	1	2	0	0	0	0	6	3	0	1	0	0	0	0
1	2	3	2	2	0	0	0	0	1	0	0	0	0	0	1	0	1	1	2	1	1	1	2	0	10	1	0	1	0	0	1	0
2	3	3	3	2	0	0	0	0	1	0	0	1	0	0	0	0	1	2	1	1	0	1	0	0	6	2	1	0	0	0	0	0
2	3	3	3	2	0	1	0	1	1	1	0	0	0	0	0	0	0	0	0	0	0	0	0	0	0	4	1	0	1	0	0	0
2	2	3	2	2	0	0	1	1	1	0	0	0	0	0	0	0	0	1	0	1	0	0	0	0	0	3	1	0	1	0	0	0
1	2	3	2	2	0	1	0	2	1	2	1	0	0	0	0	1	0	1	0	1	0	1	0	0	4	7	1	0	1	0	0	0
2	2	3	2	2	0	1	0	1	1	0	0	0	0	0	0	0	0	0	0	1	0	0	0	0	1	3	1	0	1	0	0	0
2	3	3	1	2	1	0	1	0	2	1	1	2	1	1	0	0	1	1	0	1	0	1	1	0	4	9	1	0	1	0	0	0
2	3	3	3	2	0	0	0	1	0	0	0	0	0	0	0	0	0	0	1	0	0	0	0	0	1	1	1	0	0	0	0	0
2	3	3	1	2	0	0	0	1	1	0	0	0	0	0	0	0	0	0	0	0	0	0	0	0	0	2	1	0	0	0	0	0
3	3	3	3	2	0	0	1	3	0	0	0	0	0	0	MISSING	0	0	1	0	0	0	0	0	0	1	4	1	0	1	0	0	0
2	3	3	3	2	0	0	0	0	0	0	0	0	0	0	0	0	0	0	0	0	0	0	0	0	0	0	1	0	0	0	0	0
2	3	3	3	2	0	0	0	1	1	0	0	0	0	0	0	0	0	1	0	0	0	0	0	0	1	2	1	0	0	0	0	0
3	3	3	3	2	0	0	0	1	0	1	0	0	0	0	0	0	0	1	0	0	0	0	0	0	1	2	1	0	0	0	0	0
2	3	3	3	2	0	0	0	2	1	1	0	0	0	0	0	0	1	1	0	1	0	0	0	0	3	4	1	0	0	0	0	0
1	3	2	3	2	0	0	0	0	1	0	0	0	0	0	0	0	0	1	0	1	0	0	0	0	2	1	1	0	0	0	0	0
3	2	3	3	2	0	0	0	2	1	1	0	0	0	0	0	0	1	0	0	1	0	0	0	0	2	4	1	0	0	0	0	0
2	3	3	3	2	0	1	1	1	2	0	1	1	0	0	1	1	1	2	0	1	1	0	0	0	7	7	1	0	2	0	0	0
1	3	3	2	2	0	1	1	0	1	2	0	0	0	0	0	1	1	2	1	1	0	1	1	0	8	5	1	0	2	0	0	0
2	3	3	3	2	0	1	1	2	2	0	1	0	0	0	1	0	1	2	1	1	0	1	1	0	8	7	1	0	2	0	0	0
2	3	2	2	2	0	0	0	0	0	0	0	0	0	0	0	0	0	0	0	0	0	0	0	0	0	0	1	0	0	0	0	0
2	3	2	3	2	0	3	0	3	2	3	0	0	1	0	0	0	0	0	0	1	0	0	0	0	1	12	1	0	3	1	0	0
1	3	3	2	2	0	0	0	3	2	0	0	0	0	0	0	0	0	0	0	1	0	0	0	0	1	5	1	0	0	0	0	0
2	2	3	2	2	0	0	0	1	1	0	0	0	0	0	0	0	0	2	2	1	0	0	0	0	5	2	1	0	0	0	0	0
2	3	3	2	2	0	0	0	0	0	0	0	0	0	0	0	0	0	1	3	1	1	1	1	0	8	0	1	0	0	0	0	0
3	2	3	3	2	1	1	1	0	3	0	1	0	0	0	1	0	2	0	0	2	0	1	1	0	7	6	0	1	2	0	0	0
3	2	2	2	2	0	2	2	1	3	2	0	3	0	0	2	2	3	1	0	1	2	3	3	0	17	13	0	1	4	1	1	1
2	3	1	3	2	1	0	1	1	1	0	0	0	0	0	0	0	2	0	1	1	1	1	1	0	7	3	0	1	1	0	0	0
2	3	3	2	2	0	0	0	0	1	0	0	1	0	0	0	0	1	0	0	1	0	0	0	0	2	2	0	1	0	0	0	0
3	3	2	2	2	0	2	3	3	1	2	3	3	1	0	2	3	3	2	3	2	1	3	2	0	21	18	0	1	5	1	1	1
2	2	3	2	2	1	1	1	0	2	0	0	1	0	0	1	0	0	2	1	1	0	1	1	0	7	5	0	1	2	0	0	0
3	3	3	2	2	0	0	2	0	1	0	0	1	0	0	0	1	2	1	1	1	0	1	1	0	8	4	0	1	2	0	0	0
1	3	3	2	2	0	0	0	1	1	0	0	0	0	0	0	0	0	2	0	1	0	0	0	0	3	2	0	1	0	0	0	0
3	3	1	3	2	1	1	3	1	1	3	1	3	0	0	3	3	3	3	2	2	2	3	3	0	23	13	0	1	4	1	1	1
1	2	3	2	2	0	1	1	0	1	0	0	0	0	0	2	0	2	0	0	1	1	1	1	0	8	3	0	1	2	0	0	0
2	3	3	3	2	1	1	1	1	2	0	1	0	0	0	1	1	3	0	2	1	1	2	2	0	13	6	0	1	2	0	1	1
3	2	3	3	2	1	0	0	0	1	0	0	1	0	0	0	0	2	2	0	1	0	0	0	0	5	2	0	1	0	0	0	0
1	1	1	2	2	0	3	0	0	0	0	0	0	0	0	1	0	1	0	0	1	0	0	0	3	6	3	0	1	3	1	0	0
3	3	3	3	2	1	0	0	0	1	0	0	0	0	0	0	0	0	0	2	1	0	0	0	0	3	1	0	1	0	0	0	0
1	3	3	2	2	0	0	1	1	1	1	0	0	0	0	0	0	2	2	2	1	1	1	0	0	9	4	1	0	1	0	0	0
2	3	3	3	2	0	0	1	1	1	0	0	0	1	0	0	0	2	2	2	1	0	0	1	0	8	4	1	0	1	0	0	0
2	3	1	2	2	0	0	1	1	2	0	1	0	0	0	0	1	2	2	2	2	0	1	1	0	10	5	1	0	1	0	1	0
2	3	3	3	2	0	1	1	0	1	1	0	0	0	0	0	0	0	1	0	2	0	1	0	0	4	4	1	0	2	0	0	0
1	3	3	3	2	0	0	0	0	1	0	0	0	0	0	0	0	1	0	0	1	0	0	0	0	2	1	1	0	0	0	0	0
2	1	2	2	1	0	1	1	1	1	1	1	1	1	0	1	1	1	1	0	2	0	1	1	0	8	8	1	0	2	0	0	0
2	3	3	2	2	1	0	0	0	1	0	0	0	0	0	0	0	2	2	2	1	0	0	0	0	7	1	1	0	0	0	0	0
3	3	3	3	2	0	0	0	1	1	0	0	0	0	0	0	0	0	0	0	0	0	0	0	0	0	2	1	0	0	0	0	0
3	3	3	3	2	1	0	1	1	1	0	0	0	0	0	0	0	0	1	0	1	0	0	0	0	2	3	1	0	1	0	0	0
3	3	3	2	2	1	1	1	0	1	1	1	1	0	0	0	1	2	2	1	2	0	1	1	0	9	6	1	0	2	0	0	0
2	3	3	3	2	0	0	0	1	2	0	0	0	0	0	0	0	0	0	0	0	0	0	0	0	0	3	1	0	0	0	0	0
1	2	1	1	1	0	1	1	1	3	2	1	0	0	0	0	1	2	2	2	2	0	1	1	0	11	9	1	0	2	0	1	0
2	3	3	2	2	1	0	0	1	1	0	0	0	0	0	0	0	2	1	0	1	0	0	0	0	4	2	1	0	0	0	0	0
2	3	3	3	2	0	0	0	1	1	0	0	0	0	0	0	0	0	0	0	0	0	0	0	0	0	2	1	0	0	0	0	0
2	3	3	2	2	0	0	0	0	1	1	0	0	1	0	0	0	1	1	0	1	0	1	0	0	4	3	1	0	0	0	0	0
2	3	3	3	2	0	1	0	1	1	1	0	1	0	0	0	0	2	2	1	1	0	0	0	0	6	5	1	0	1	0	0	0
2	3	3	2	2	1	1	1	1	1	0	0	0	0	0	0	0	2	2	2	2	1	1	0	0	10	4	1	0	2	0	1	0
1	2	1	2	2	0	0	0	0	1	1	0	0	0	0	0	0	2	0	0	1	0	0	0	0	3	2	1	0	0	0	0	0
1	1	1	1	2	0	0	0	2	2	0	0	0	0	0	0	0	0	0	0	0	0	0	0	0	0	4	1	0	0	0	0	0
2	3	3	2	2	0	0	0	0	0	0	0	1	1	0	0	0	1	1	1	0	0	0	1	0	4	2	1	0	0	0	0	0
2	3	3	3	2	0	0	0	1	1	1	0	0	1	0	0	0	2	1	2	1	0	0	0	0	6	4	1	0	0	0	0	0
2	3	3	2	1	0	1	1	1	1	1	1	1	0	0	1	0	2	2	2	1	1	1	1	0	11	7	1	0	2	0	1	0
3	3	3	3	2	1	1	0	2	2	0	0	0	0	0	0	0	0	0	0	2	0	1	0	0	3	5	1	0	1	0	0	0
2	3	3	3	2	0	0	1	2	1	0	1	1	0	0	0	0	2	2	2	1	1	2	1	0	11	6	1	0	1	0	1	0
3	3	3	3	2	0	0	0	1	1	1	0	0	0	0	0	0	0	1	1	1	0	0	0	0	3	3	1	0	0	0	0	0
2	2	3	3	2	0	0	0	0	0	0	0	0	0	0	0	0	0	0	0	0	0	0	0	0	0	0	1	0	0	0	0	0
2	3	3	2	1	1	1	0	2	1	1	0	0	0	0	0	0	0	2	2	1	0	0	0	0	5	5	1	0	1	0	0	0
1	3	2	3	2	1	1	1	1	1	0	0	0	0	0	0	1	1	1	0	1	1	1	0	0	6	4	1	0	2	0	0	0
2	2	3	3	2	0	0	0	1	1	0	0	0	0	0	0	0	0	0	0	0	0	0	0	0	0	2	1	0	0	0	0	0
2	2	2	2	1	0	1	0	0	1	0	0	0	0	0	0	0	2	2	2	2	0	1	1	0	10	2	0	1	1	0	1	0
3	2	3	2	2	0	0	0	0	1	0	0	0	0	0	0	0	0	1	0	2	0	0	0	0	3	1	0	1	0	0	0	0
3	1	1	2	1	1	0	0	0	1	1	0	0	0	0	1	0	1	2	0	1	0	0	0	0	5	2	0	1	0	0	0	0
2	2	1	3	2	0	0	3	3	3	3	3	2	0	0	1	0	3	2	3	2	3	2	3	0	19	17	0	1	3	1	1	1
3	3	3	3	1	0	3	3	1	1	3	3	3	0	1	3	3	2	3	1	3	3	3	3	1	25	18	0	1	6	1	1	1
3	3	3	2	2	0	0	0	0	0	0	0	0	0	0	1	0	1	1	1	1	0	0	0	0	5	0	0	1	0	0	0	0
2	3	3	3	2	0	0	1	0	1	0	1	0	0	0	1	0	3	2	0	1	0	1	0	0	8	3	0	1	1	0	0	0
3	3	3	2	2	0	0	0	0	1	1	0	0	0	0	0	0	2	1	0	2	0	0	0	0	5	2	0	1	0	0	0	0
2	3	3	3	2	0	0	1	0	3	0	0	1	0	0	1	1	2	2	1	1	0	1	1	0	10	5	0	1	1	0	1	0
2	3	3	3	2	1	0	0	2	1	0	0	0	0	0	0	0	1	1	0	1	0	0	0	0	3	3	1	0	0	0	0	0
3	3	3	1	1	1	0	1	0	0	0	0	0	0	0	0	0	1	0	0	0	0	0	0	0	1	1	1	0	1	0	0	0
1	2	3	2	2	0	1	1	1	1	1	0	0	0	0	1	1	1	2	0	1	1	1	1	0	9	5	1	0	2	0	0	0
1	2	3	2	2	0	1	1	1	1	0	0	0	0	0	1	1	2	2	2	1	1	1	1	0	12	4	1	0	2	0	1	0
2	3	3	3	2	1	0	0	1	0	0	0	0	0	0	0	0	0	0	0	0	0	0	0	0	0	1	1	0	0	0	0	0
3	3	2	3	2	0	0	0	0	1	0	0	0	0	0	0	0	0	0	0	1	0	0	0	0	1	1	1	0	0	0	0	0
1	1	3	2	2	1	0	0	3	2	1	0	0	0	0	0	0	0	0	0	1	0	0	0	0	1	6	1	0	0	0	0	0
3	3	3	2	2	1	0	1	0	1	1	0	1	0	0	0	0	2	2	0	1	0	0	0	0	5	4	0	1	1	0	0	0
3	2	3	2	2	0	0	0	1	0	0	0	0	0	0	0	0	1	1	0	1	0	0	0	0	3	1	0	1	0	0	0	0
1	1	3	3	2	0	1	1	1	1	2	1	1	0	0	1	0	2	2	1	2	0	0	1	0	9	8	0	1	2	0	0	0
1	2	1	2	1	0	1	1	2	1	2	0	1	0	0	0	0	2	2	2	3	0	1	1	0	11	8	0	1	2	0	1	0
3	3	3	2	2	0	1	2	3	3	1	0	0	0	0	2	2	0	3	3	0	3	2	3	0	18	10	0	1	3	1	1	1
3	3	3	3	2	1	0	1	0	3	0	1	2	0	0	1	0	2	0	2	0	0	1	1	0	7	7	0	1	1	0	0	0
2	1	3	2	2	1	0	0	1	1	0	0	0	0	0	0	0	0	0	1	1	0	0	0	0	2	2	1	0	0	0	0	0
1	2	1	3	2	0	1	1	0	1	1	0	0	0	0	0	0	0	0	0	0	0	0	0	0	0	4	1	0	2	0	0	0
3	2	1	1	2	1	1	1	0	2	2	0	0	0	0	0	1	0	1	0	1	0	0	0	0	3	6	1	0	2	0	0	0
2	2	3	2	2	0	0	0	0	1	0	0	0	0	0	0	0	0	0	0	1	0	0	0	0	1	1	1	0	0	0	0	0
2	3	3	2	2	0	1	1	2	1	1	0	0	0	0	0	0	2	1	1	2	1	1	0	0	8	6	1	0	2	0	0	0
2	3	3	3	2	1	1	1	2	1	0	0	1	0	0	0	0	2	2	0	2	1	1	0	0	8	6	1	0	2	0	0	0
2	2	3	3	2	0	0	1	1	1	0	0	0	0	0	0	0	0	1	0	1	0	0	1	0	3	3	1	0	1	0	0	0
2	3	3	3	2	0	0	1	1	1	1	1	0	0	0	1	0	1	2	1	1	0	1	1	0	8	5	1	0	1	0	0	0
3	3	3	2	2	1	0	0	0	1	0	0	0	0	0	0	0	2	0	0	2	0	0	0	0	4	1	1	0	0	0	0	0
2	3	1	2	2	1	1	0	2	1	1	0	0	0	0	0	0	0	2	1	1	0	0	0	0	5	5	1	0	1	0	0	0
3	3	1	2	2	0	0	0	0	1	0	0	0	0	0	0	0	0	0	0	0	0	0	0	0	0	1	1	0	0	0	0	0
2	3	3	3	2	1	0	0	1	0	1	0	0	0	0	0	0	0	1	0	1	0	0	0	0	2	2	1	0	0	0	0	0
1	2	1	2	2	0	1	1	1	1	1	1	2	0	0	1	1	1	2	0	1	1	1	1	0	9	8	1	0	2	0	0	0
2	3	3	2	2	0	0	1	0	1	0	0	2	0	0	1	0	2	2	1	1	0	0	0	0	7	4	0	1	1	0	0	0
2	3	3	3	2	0	0	1	2	1	1	2	0	1	0	2	3	3	2	2	2	1	2	1	0	18	8	0	1	1	0	1	1
3	2	3	3	2	0	1	1	0	1	0	0	3	0	0	1	0	3	2	2	2	0	0	1	0	11	6	0	1	2	0	1	0
3	2	2	3	2	0	0	1	1	MISSING	1	0	0	0	0	0	0	2	1	0	2	0	1	0	0	6	MISSING	0	1	1	0	0	0
3	2	3	2	2	0	2	2	3	3	3	1	3	1	0	3	2	1	2	2	2	2	2	3	0	19	18	0	1	4	1	1	1
3	2	1	3	2	1	1	1	2	2	1	1	2	1	0	1	1	3	3	2	2	1	1	1	1	16	11	0	1	2	0	1	1
1	1	1	2	2	0	0	0	0	1	0	0	0	0	0	0	0	0	0	0	0	0	0	0	0	0	1	1	0	0	0	0	0
1	3	3	2	2	0	1	0	1	1	0	0	0	0	0	0	0	0	0	0	0	0	0	0	0	0	3	1	0	1	0	0	0
2	2	1	2	2	0	1	0	1	1	3	0	0	0	0	0	0	2	0	1	1	0	0	0	0	4	6	1	0	1	0	0	0
1	2	3	2	2	0	1	1	2	1	1	0	0	0	0	0	1	1	1	0	1	0	0	0	0	4	6	1	0	2	0	0	0
2	2	3	3	2	0	0	1	0	0	0	1	0	0	0	0	0	1	1	0	1	0	0	0	0	3	2	1	0	1	0	0	0
3	3	3	3	2	0	0	0	0	1	0	0	0	0	0	0	0	0	1	0	0	0	0	0	0	1	1	0	1	0	0	0	0
3	3	3	3	2	0	0	0	1	1	0	0	0	0	0	0	0	0	0	1	1	0	0	0	0	2	2	0	1	0	0	0	0
3	3	3	2	2	1	1	1	0	1	1	1	0	0	0	1	1	1	0	0	1	0	2	2	0	8	5	1	0	2	0	0	0
2	2	1	2	2	0	1	0	1	1	1	0	0	0	0	0	0	0	2	0	1	0	1	1	0	5	4	1	0	1	0	0	0
2	3	3	3	2	0	0	0	1	1	1	0	0	0	0	0	0	2	1	1	2	1	1	0	0	8	3	1	0	0	0	0	0
3	3	3	2	2	0	1	1	2	2	0	0	0	1	0	0	0	2	2	1	2	1	1	0	0	9	7	1	0	2	0	0	0
2	2	3	1	2	1	1	0	3	2	2	0	1	0	0	0	0	0	2	1	1	0	1	1	0	6	9	1	0	1	0	0	0
3	2	2	2	2	0	1	1	1	1	1	0	0	0	0	1	0	0	1	0	1	0	0	0	0	3	5	1	0	2	0	0	0
2	3	3	3	2	1	0	0	1	1	1	0	0	0	0	0	0	1	0	0	0	0	0	0	0	1	3	1	0	0	0	0	0
3	2	3	2	2	0	1	0	0	1	0	0	1	0	0	0	1	0	0	0	1	0	0	0	0	2	3	1	0	1	0	0	0
3	2	3	3	2	1	0	0	0	1	0	0	0	0	0	0	0	0	0	0	0	0	0	0	0	0	1	1	0	0	0	0	0
2	1	3	2	2	1	0	0	3	0	0	0	0	0	0	0	0	0	2	0	1	0	0	0	0	3	3	1	0	0	0	0	0
3	3	3	3	2	0	0	0	0	0	0	0	0	0	0	0	0	0	0	0	0	0	0	0	0	0	0	1	0	0	0	0	0
2	3	3	2	2	0	1	1	1	1	0	2	1	0	1	1	1	2	2	1	2	1	2	1	1	14	8	1	0	2	0	1	1
3	2	1	2	2	0	0	1	0	3	1	2	0	0	0	1	0	1	2	0	2	0	1	2	0	9	7	0	1	1	0	0	0
3	3	3	3	2	0	0	0	0	1	0	0	0	0	0	0	0	0	0	0	0	0	0	0	0	0	1	0	1	0	0	0	0
3	3	3	2	2	0	0	0	1	1	0	0	0	0	0	0	0	0	0	0	0	1	0	0	0	1	2	0	1	0	0	0	0
2	3	3	3	2	0	0	1	1	2	1	0	1	0	0	0	0	0	2	0	0	0	1	0	0	3	6	1	0	1	0	0	0
2	2	2	1	2	1	0	0	1	1	0	0	0	0	0	0	0	0	0	0	0	0	0	0	0	0	2	1	0	0	0	0	0
2	2	2	2	2	0	1	1	3	2	1	0	1	1	0	0	0	1	2	0	2	0	1	1	0	7	10	1	0	2	0	0	0
1	3	3	3	2	1	1	1	1	0	1	0	0	0	0	0	1	0	0	1	1	1	0	0	0	4	4	1	0	2	0	0	0
1	3	3	2	2	0	0	0	1	1	0	0	1	0	0	0	0	2	1	0	1	0	0	0	0	4	3	1	0	0	0	0	0
2	3	3	2	2	0	0	1	1	0	0	0	0	0	0	1	1	1	2	1	1	1	1	1	0	10	2	1	0	1	0	1	0
3	2	3	2	1	1	1	1	1	1	1	0	0	0	0	0	0	0	2	1	1	0	0	1	0	5	5	1	0	2	0	0	0
3	3	3	3	2	1	0	0	3	1	1	0	0	2	0	0	0	2	2	2	1	0	0	1	0	8	7	1	0	0	0	0	0
1	3	3	2	2	0	0	0	1	1	0	1	0	0	0	0	0	0	0	0	0	0	0	0	0	0	3	1	0	0	0	0	0
3	3	3	3	2	1	0	0	2	1	0	0	0	0	0	0	0	0	0	0	0	1	0	0	0	1	3	1	0	0	0	0	0
1	2	1	2	2	1	1	1	3	2	3	2	2	0	0	0	0	2	0	0	0	1	1	1	0	5	14	1	0	2	0	0	0
2	3	3	3	2	1	0	0	1	1	0	0	0	0	0	0	0	1	0	0	0	0	0	0	0	1	2	1	0	0	0	0	0
3	2	1	3	2	0	0	1	0	1	0	0	0	0	0	0	1	1	0	0	1	0	0	0	0	3	2	0	1	1	0	0	0
3	2	3	3	2	0	0	1	1	1	0	1	0	0	0	0	0	2	2	2	2	0	0	0	0	8	4	0	1	1	0	0	0
3	2	3	2	1	0	1	1	1	1	0	1	1	0	0	1	1	2	1	2	2	1	2	0	0	12	6	0	1	2	0	1	0
3	3	3	3	2	0	1	1	3	3	0	0	0	0	0	1	1	2	2	1	2	0	1	1	0	11	8	0	1	2	0	1	0
2	2	2	3	2	0	1	1	1	1	1	0	0	0	0	0	0	0	2	1	0	0	1	1	0	5	5	1	0	2	0	0	0
2	3	2	2	2	0	1	1	0	3	1	0	0	0	0	1	0	1	2	0	1	0	0	0	0	5	6	1	0	2	0	0	0
3	3	2	1	1	0	1	1	0	1	2	3	3	1	0	2	1	2	1	1	2	1	1	1	0	12	12	0	1	2	0	1	0
2	3	3	2	2	0	0	1	0	1	0	0	0	0	0	0	0	1	0	0	1	0	0	0	0	2	2	0	1	1	0	0	0
3	2	1	3	2	1	0	1	1	0	0	0	0	0	0	0	0	0	0	0	0	0	0	0	0	0	2	1	0	1	0	0	0
2	3	3	3	1	0	0	0	0	0	0	0	0	0	0	0	0	0	0	1	0	0	0	0	0	1	0	1	0	0	0	0	0
3	2	3	3	2	0	1	1	2	1	0	0	1	0	0	1	1	1	2	1	2	0	1	1	0	10	6	1	0	2	0	1	0
1	3	3	2	2	0	1	1	2	1	3	1	0	1	0	1	1	2	1	2	2	2	2	2	0	15	10	1	0	2	0	1	1
3	3	3	3	2	1	0	0	2	1	0	0	0	1	0	0	0	1	0	0	0	0	0	0	0	1	4	1	0	0	0	0	0
3	3	3	3	1	0	0	0	1	1	1	0	0	0	0	0	0	0	0	0	1	0	0	0	0	1	3	1	0	0	0	0	0
1	2	3	1	2	0	1	3	3	2	1	1	0	1	0	2	0	3	0	0	2	1	2	1	2	13	12	0	1	4	1	1	1
1	2	3	3	2	0	1	1	1	2	0	1	1	0	0	0	0	2	2	2	2	0	1	0	0	9	7	0	1	2	0	0	0
3	3	3	3	2	1	0	0	0	1	1	0	0	0	0	0	0	0	0	1	0	0	0	0	0	1	2	1	0	0	0	0	0
1	3	1	2	1	0	1	1	1	2	1	1	0	0	0	0	0	1	1	1	1	0	1	1	0	6	7	1	0	2	0	0	0
2	3	3	3	2	1	0	0	0	1	0	0	0	0	0	0	0	0	0	0	1	0	0	0	0	1	1	1	0	0	0	0	0
2	3	1	3	2	0	0	1	0	1	0	1	0	0	0	0	0	2	0	0	2	0	1	1	0	6	3	0	1	1	0	0	0
2	2	3	2	2	0	0	1	0	1	0	1	0	0	0	0	0	2	2	0	1	0	1	0	0	6	3	0	1	1	0	0	0
3	3	3	2	2	0	1	1	0	1	1	1	2	0	0	0	3	3	2	0	2	0	1	1	0	12	7	0	1	2	0	1	0
3	2	3	2	2	0	1	1	2	2	1	1	1	1	0	1	0	2	2	2	2	1	1	1	0	12	10	0	1	2	0	1	0
3	3	3	3	2	0	1	0	3	2	1	0	1	1	0	0	1	1	0	0	2	0	1	0	0	5	9	1	0	1	0	0	0
2	3	1	3	2	0	1	0	1	1	1	0	0	0	0	0	0	0	0	0	0	0	0	0	0	0	4	1	0	1	0	0	0
1	2	3	2	2	0	1	0	0	1	1	0	0	0	0	0	0	0	1	0	1	0	0	0	0	1	3	1	0	1	0	0	0
2	2	1	3	2	0	1	1	0	1	0	0	0	0	0	0	0	0	0	0	0	0	1	1	0	2	3	1	0	2	0	0	0
2	3	3	3	2	0	1	1	1	1	1	0	0	0	0	1	0	0	1	1	1	1	1	0	0	6	5	1	0	2	0	0	0
3	3	3	3	1	0	0	0	1	0	0	0	0	0	0	0	0	0	0	0	1	0	0	0	0	1	1	1	0	0	0	0	0
1	2	1	2	2	0	0	1	2	2	1	1	0	0	0	0	1	0	2	2	1	0	1	1	0	8	7	1	0	1	0	0	0
3	3	3	2	2	0	0	0	1	1	1	0	0	0	0	0	0	2	2	0	1	0	0	0	0	5	3	1	0	0	0	0	0
3	2	1	2	2	0	1	1	0	1	0	0	1	1	0	0	0	1	1	1	1	0	1	1	0	6	5	0	1	2	0	0	0
3	3	3	3	2	0	1	1	0	2	1	1	0	0	0	2	1	1	1	1	2	0	1	0	0	9	6	0	1	2	0	0	0
1	2	3	2	2	0	0	0	1	2	1	0	0	0	0	0	0	1	1	2	0	0	0	0	0	4	4	1	0	0	0	0	0
3	3	3	2	2	0	0	1	1	1	0	0	0	0	0	0	1	1	2	1	2	0	0	0	0	7	3	0	1	1	0	0	0
3	2	2	3	2	0	0	1	1	2	2	0	2	0	0	0	0	2	2	2	1	1	0	0	0	8	8	0	1	1	0	0	0
2	3	1	2	2	0	0	1	0	2	0	1	1	0	0	0	0	2	1	2	2	0	1	2	0	10	5	0	1	1	0	1	0
2	3	3	2	2	0	1	1	3	2	2	2	1	0	0	2	2	1	2	1	2	1	1	1	0	13	12	1	0	2	0	1	1
2	3	2	2	2	0	0	0	0	0	0	0	0	0	0	0	0	0	1	0	1	0	0	0	0	2	0	1	0	0	0	0	0
3	3	3	2	2	0	0	0	0	1	1	0	1	0	0	2	0	3	3	2	1	0	0	0	0	11	3	0	1	0	0	1	0
3	3	1	3	2	0	0	0	1	0	0	0	0	0	0	0	0	2	0	1	1	0	0	0	0	4	1	0	1	0	0	0	0
2	3	3	3	2	1	1	0	2	2	1	0	0	0	0	0	0	0	2	0	2	0	0	0	0	4	6	1	0	1	0	0	0
3	2	3	2	2	0	2	0	1	1	0	0	0	0	0	0	0	0	1	0	1	0	0	0	0	2	4	1	0	2	0	0	0
2	3	3	2	2	0	1	0	2	2	0	0	0	0	0	0	0	1	2	0	0	0	0	0	0	3	5	1	0	1	0	0	0
3	2	3	2	2	1	1	0	1	2	1	0	0	0	0	0	0	1	1	0	0	0	0	0	0	2	5	1	0	1	0	0	0
3	2	3	3	2	1	0	0	0	1	0	0	0	0	0	0	0	2	2	0	0	0	0	0	0	4	1	1	0	0	0	0	0
1	2	1	1	2	0	1	2	3	2	0	0	0	1	0	1	1	1	1	1	1	0	1	1	0	8	9	1	0	3	1	0	0
2	3	3	2	2	0	0	0	2	1	1	0	0	0	0	1	0	0	0	0	1	0	0	0	0	2	4	1	0	0	0	0	0
2	3	3	3	2	1	0	0	3	2	1	0	0	0	0	0	0	0	0	1	1	0	0	0	0	2	6	1	0	0	0	0	0
3	2	3	2	2	0	0	0	2	1	0	0	0	0	0	0	0	0	1	0	1	0	0	0	0	2	3	1	0	0	0	0	0
2	3	3	3	2	0	0	2	0	1	0	1	0	0	0	1	0	2	2	1	2	0	1	1	0	10	4	0	1	2	0	1	0
2	3	2	2	2	0	0	0	1	1	0	0	0	0	0	0	0	0	0	0	0	0	0	0	0	0	2	1	0	0	0	0	0
2	2	3	2	2	0	0	0	0	0	0	0	0	0	0	0	0	0	1	0	0	0	0	0	0	1	0	1	0	0	0	0	0
1	1	3	2	2	1	1	0	2	1	0	0	0	0	0	0	0	0	0	0	0	0	0	0	0	0	4	1	0	1	0	0	0
2	2	3	2	1	0	1	1	3	3	3	1	1	1	0	1	0	2	2	2	2	1	1	1	0	12	14	1	0	2	0	1	0
3	2	3	2	1	0	0	0	0	1	1	0	1	0	0	0	0	1	0	0	1	0	1	1	0	4	3	1	0	0	0	0	0
1	3	3	2	2	0	0	0	1	1	0	0	0	0	0	0	0	0	1	0	0	0	0	0	0	1	2	1	0	0	0	0	0
2	1	3	2	2	0	1	0	3	2	1	0	0	0	0	0	0	1	2	0	0	0	0	0	0	3	7	1	0	1	0	0	0
3	2	3	2	2	1	0	3	2	3	1	2	0	0	0	3	2	3	3	2	3	2	2	2	0	22	11	0	1	3	1	1	1
3	2	1	3	2	1	0	0	0	0	0	0	0	0	0	0	0	0	0	0	0	0	0	0	0	0	0	1	0	0	0	0	0
3	2	3	2	2	1	0	0	1	1	0	0	0	0	0	0	0	0	0	0	0	0	0	0	0	0	2	1	0	0	0	0	0
1	2	1	2	2	1	1	0	1	1	0	0	0	0	0	0	0	0	1	0	2	0	0	0	0	3	3	1	0	1	0	0	0
1	3	3	3	2	0	0	0	1	1	1	0	0	0	0	0	0	0	1	0	0	0	0	0	0	1	3	1	0	0	0	0	0
3	2	3	3	2	1	0	1	1	1	0	0	0	0	0	0	0	0	2	1	2	0	0	1	0	6	3	0	1	1	0	0	0
3	3	3	3	2	1	0	0	1	0	0	0	0	0	0	0	0	0	0	0	0	0	0	0	0	0	1	1	0	0	0	0	0
1	2	3	3	2	1	1	1	1	1	1	0	1	1	0	0	0	2	2	0	2	0	1	1	0	8	7	1	0	2	0	0	0
1	3	3	2	2	0	1	0	1	2	0	0	0	0	0	0	0	0	0	0	1	0	0	0	0	1	4	1	0	1	0	0	0
3	2	1	3	1	0	1	0	2	1	0	0	0	1	0	0	1	2	2	0	1	0	1	0	0	7	5	1	0	1	0	0	0
2	1	1	1	1	1	1	1	3	1	1	1	1	1	0	1	1	2	1	1	2	0	0	0	0	8	10	1	0	2	0	0	0
2	3	3	3	2	0	0	0	1	1	0	0	0	0	0	0	1	0	1	0	0	0	0	0	0	2	2	1	0	0	0	0	0
1	1	1	1	1	0	1	0	1	1	1	0	0	0	0	0	1	0	0	0	1	0	0	0	0	2	4	1	0	1	0	0	0
2	2	3	2	2	0	0	0	3	2	2	0	0	0	0	0	0	0	2	1	1	0	0	0	0	4	7	1	0	0	0	0	0
2	2	3	3	2	0	1	1	3	1	0	1	1	0	0	0	0	2	2	0	2	0	0	0	0	6	8	1	0	2	0	0	0
1	3	3	3	2	0	0	0	0	0	0	0	0	0	0	0	0	0	0	0	0	0	0	0	0	0	0	1	0	0	0	0	0
3	3	3	3	2	1	0	0	0	1	1	0	0	0	0	0	0	0	0	0	0	0	0	0	0	0	2	1	0	0	0	0	0
2	2	3	2	2	0	0	1	1	1	1	0	0	0	0	0	0	0	2	0	1	0	0	0	0	3	4	1	0	1	0	0	0
2	2	2	2	2	1	3	2	3	3	1	0	1	3	0	1	1	0	0	0	2	1	2	0	0	7	16	1	0	5	1	0	0
2	3	3	3	2	0	0	0	1	0	0	0	0	0	0	0	0	0	0	0	0	0	0	0	0	0	1	1	0	0	0	0	0
2	3	1	2	2	0	1	0	1	1	1	1	1	0	0	0	0	2	0	1	1	0	1	0	0	5	6	1	0	1	0	0	0
3	3	3	2	2	0	1	1	0	1	0	1	0	0	0	1	1	2	2	2	1	0	1	1	0	11	4	0	1	2	0	1	0
3	3	3	2	2	1	1	0	2	2	0	0	0	0	0	0	0	0	1	0	1	0	0	0	0	2	5	1	0	1	0	0	0
1	2	1	2	2	0	0	1	1	3	1	1	0	0	0	0	0	2	2	1	2	0	2	2	0	9	7	0	1	1	0	0	0
1	2	1	2	1	0	0	1	0	1	1	1	0	0	0	0	1	2	1	0	1	0	1	1	0	7	4	0	1	1	0	0	0
2	3	2	3	2	1	0	0	1	1	0	0	0	0	0	0	0	0	0	1	0	0	0	1	0	2	2	1	0	0	0	0	0
2	2	3	2	2	0	0	1	1	1	1	0	0	0	0	0	0	2	2	1	1	0	0	0	0	6	4	1	0	1	0	0	0
1	2	1	2	2	0	0	0	1	1	1	0	0	0	0	0	0	0	0	0	1	0	0	0	0	1	3	1	0	0	0	0	0
2	3	3	3	2	0	0	0	3	2	0	0	2	0	0	0	0	0	1	1	2	0	0	0	0	4	7	1	0	0	0	0	0
3	2	3	2	2	1	1	1	1	1	1	0	0	0	0	1	0	2	1	1	2	0	1	0	0	8	5	0	1	2	0	0	0
3	2	3	2	2	1	1	1	2	3	0	0	0	0	0	0	1	2	2	2	2	1	1	1	0	12	7	0	1	2	0	1	0
1	2	3	2	2	0	1	1	2	1	1	0	0	1	0	0	0	1	1	0	1	1	1	1	0	6	7	1	0	2	0	0	0
3	3	3	3	2	1	0	1	1	1	1	0	1	1	0	0	0	1	2	0	1	0	0	1	0	5	6	1	0	1	0	0	0
2	1	3	2	2	0	0	0	0	0	0	0	0	0	0	0	0	0	2	0	0	0	0	0	0	2	0	1	0	0	0	0	0
1	3	3	3	2	0	0	1	0	1	1	0	0	0	0	0	0	1	2	1	0	0	0	0	0	4	3	1	0	1	0	0	0
3	3	2	2	1	0	1	1	0	1	1	1	1	0	0	1	0	1	1	0	1	0	1	1	0	6	6	1	0	2	0	0	0
2	2	3	2	2	0	0	0	1	1	1	0	0	1	0	0	0	1	1	0	1	0	0	0	3	6	4	1	0	0	0	0	0
1	1	3	2	2	0	0	1	0	1	2	0	1	1	0	0	1	0	2	0	1	0	1	1	0	6	6	0	1	1	0	0	0
3	3	3	2	2	1	0	2	1	2	1	1	0	1	0	2	1	2	2	2	2	1	2	2	0	16	8	0	1	2	0	1	1
3	3	3	3	2	0	1	1	1	1	1	2	2	0	0	2	1	2	2	1	2	0	1	1	0	12	9	0	1	2	0	1	0
3	3	3	2	1	0	1	1	0	1	1	1	1	0	0	1	1	1	2	2	1	1	1	1	0	11	6	1	0	2	0	1	0
1	2	3	2	2	0	1	0	1	2	1	0	0	0	0	1	0	1	2	0	1	0	1	1	0	7	5	1	0	1	0	0	0
1	1	1	3	2	0	1	0	2	1	1	0	0	0	0	0	0	0	0	0	0	0	0	0	0	0	5	1	0	1	0	0	0
2	3	2	2	2	0	1	0	0	1	0	1	0	0	0	0	0	2	2	1	1	0	0	0	0	6	3	1	0	1	0	0	0
3	2	3	2	2	0	0	0	1	0	0	0	0	0	0	0	0	0	0	0	0	0	0	0	0	0	1	1	0	0	0	0	0
2	2	3	3	2	1	0	0	3	0	1	0	0	0	0	0	0	0	0	0	1	0	0	0	0	1	4	1	0	0	0	0	0
2	2	3	2	2	0	1	1	0	1	1	0	0	0	0	1	0	0	0	1	0	0	0	0	0	2	4	1	0	2	0	0	0
1	1	1	2	2	0	1	1	3	3	1	1	2	0	0	2	0	2	2	2	2	1	3	1	0	15	12	1	0	2	0	1	1
2	2	3	2	2	1	1	1	2	1	0	0	0	0	0	2	1	2	2	2	2	0	1	1	0	13	5	1	0	2	0	1	1
2	2	3	2	1	0	1	0	1	1	1	0	0	1	0	0	0	0	1	0	1	0	0	0	0	2	5	1	0	1	0	0	0
3	3	3	3	2	0	0	1	0	1	0	0	0	0	0	0	0	1	0	0	1	0	0	0	0	2	2	0	1	1	0	0	0
2	3	3	3	2	0	0	0	0	0	0	0	0	0	0	0	0	0	1	0	0	0	0	0	0	1	0	1	0	0	0	0	0
2	3	3	3	2	1	0	1	2	1	1	0	0	0	0	0	1	0	2	1	1	0	0	0	0	5	5	1	0	1	0	0	0
2	3	3	2	2	1	1	0	1	1	0	0	0	0	0	0	0	2	0	0	0	0	0	0	0	2	3	1	0	1	0	0	0
1	2	1	2	2	0	0	0	1	0	1	0	0	0	0	0	0	0	0	0	0	0	0	0	0	0	2	1	0	0	0	0	0
2	3	3	3	2	0	1	1	1	0	0	0	0	0	0	0	1	1	2	1	0	0	1	0	0	6	3	1	0	2	0	0	0
2	2	3	1	2	0	1	1	2	2	1	1	2	2	1	2	1	3	0	0	2	2	2	2	1	15	13	0	1	2	0	1	1
3	3	3	3	2	1	0	0	0	1	0	0	0	0	0	0	0	2	0	0	2	0	1	0	0	5	1	1	0	0	0	0	0
2	3	1	3	2	0	0	0	1	1	0	0	0	0	0	0	0	1	2	0	1	0	0	0	0	4	2	1	0	0	0	0	0
3	2	2	3	2	0	1	1	2	2	1	1	0	0	0	1	1	2	0	1	2	1	3	1	0	12	8	0	1	2	0	1	0
3	3	3	2	1	0	2	3	3	3	1	3	2	1	1	3	3	3	3	2	2	3	3	3	1	26	19	0	1	5	1	1	1
2	3	3	2	2	0	1	0	1	1	0	0	0	1	0	0	0	0	1	1	2	0	0	0	0	4	4	0	1	1	0	0	0
2	3	3	3	2	0	0	0	0	1	0	0	0	0	0	0	0	0	1	0	1	0	0	0	0	2	1	0	1	0	0	0	0
3	3	1	2	1	0	1	1	1	1	1	1	0	0	0	0	0	2	0	2	1	1	0	0	0	6	6	1	0	2	0	0	0
2	2	1	2	2	0	0	0	3	2	0	0	0	0	0	0	0	1	2	2	1	1	0	0	0	7	5	1	0	0	0	0	0
2	3	3	3	2	1	0	0	0	0	1	0	0	0	0	0	0	0	0	0	0	0	0	0	0	0	1	1	0	0	0	0	0
2	2	2	2	2	0	1	0	1	0	0	0	0	0	0	0	0	0	0	0	1	0	0	1	0	2	2	1	0	1	0	0	0
2	3	3	3	2	0	0	0	1	2	0	0	0	0	0	0	0	0	0	0	1	0	0	0	0	1	3	1	0	0	0	0	0
1	1	1	2	2	0	0	0	3	2	3	0	1	3	0	0	0	1	3	0	0	3	0	1	0	8	12	1	0	0	0	0	0
3	2	3	2	2	0	0	0	3	3	0	0	1	0	0	1	0	0	0	2	0	0	1	0	0	4	7	1	0	0	0	0	0
3	3	3	3	2	1	0	0	3	2	0	0	0	0	0	0	0	0	0	3	0	1	1	0	0	5	5	1	0	0	0	0	0
3	3	3	3	2	0	0	0	1	1	1	0	1	0	0	0	0	1	1	0	1	0	0	0	0	3	4	1	0	0	0	0	0
2	2	3	3	2	0	0	0	2	1	0	0	1	0	0	0	0	1	0	1	1	0	0	0	0	3	4	1	0	0	0	0	0
1	2	3	2	2	0	0	0	1	1	0	0	1	1	0	1	0	2	2	2	1	1	1	1	0	11	4	1	0	0	0	1	0
3	2	3	2	2	1	1	1	1	1	0	0	0	0	0	0	0	0	2	0	1	0	0	0	0	3	4	1	0	2	0	0	0
2	2	3	2	2	1	1	1	1	1	0	0	0	0	0	0	0	2	2	0	1	1	1	1	0	8	4	1	0	2	0	0	0
2	3	3	3	2	0	1	0	1	3	0	0	0	0	0	0	0	0	1	0	1	0	0	0	0	2	5	0	1	1	0	0	0
2	3	3	2	2	0	2	2	3	3	3	1	2	0	0	2	1	2	2	1	1	1	1	2	0	13	16	0	1	4	1	1	1
1	2	3	2	2	0	1	0	2	2	1	0	0	0	0	1	0	1	0	2	2	0	0	0	0	6	6	1	0	1	0	0	0
2	2	1	3	2	1	0	0	1	0	0	0	0	0	0	0	0	2	2	1	2	0	0	0	0	7	1	1	0	0	0	0	0
3	3	3	3	2	1	0	1	0	1	0	0	0	0	0	0	0	0	1	0	1	0	1	0	0	3	2	0	1	1	0	0	0
2	3	3	2	2	0	0	0	0	1	0	0	0	0	0	0	0	2	0	0	1	0	0	0	0	3	1	0	1	0	0	0	0
2	3	3	3	2	0	0	0	2	1	0	0	1	0	0	0	0	0	2	0	0	0	0	0	0	2	4	1	0	0	0	0	0
2	3	3	3	2	0	0	0	3	1	0	0	0	0	0	0	1	2	0	0	0	0	0	0	0	2	4	1	0	0	0	0	0
3	2	3	2	2	0	0	0	1	1	1	0	0	0	0	0	0	2	1	0	1	1	0	0	0	5	3	1	0	0	0	0	0
3	3	2	3	2	1	0	1	2	2	0	0	0	0	0	0	0	1	1	0	1	1	1	1	0	6	5	1	0	1	0	0	0
3	1	3	2	2	0	2	0	1	1	1	0	0	0	0	0	0	2	2	0	1	0	0	1	0	6	5	1	0	2	0	0	0
2	2	3	2	2	0	0	0	1	1	0	0	0	0	0	0	0	1	0	0	1	0	0	0	0	2	2	1	0	0	0	0	0
1	3	3	2	2	0	1	2	1	1	1	0	0	0	0	0	0	2	2	1	1	1	1	1	1	10	6	1	0	3	1	1	0
1	1	1	2	2	1	0	1	2	0	0	0	0	0	0	1	0	0	2	0	0	1	1	0	0	5	3	1	0	1	0	0	0
1	2	3	3	2	0	0	1	0	1	1	0	0	0	0	0	0	0	0	0	0	0	0	0	0	0	3	1	0	1	0	0	0
2	1	1	2	1	1	0	0	0	1	0	0	0	0	0	0	0	0	0	0	0	0	0	0	0	0	1	1	0	0	0	0	0
3	3	3	3	2	0	0	0	0	0	0	0	0	0	0	0	0	0	1	0	1	0	0	0	0	2	0	1	0	0	0	0	0
3	2	3	2	2	0	1	0	2	2	1	0	0	0	0	0	0	2	1	0	1	0	0	0	0	4	6	1	0	1	0	0	0
2	3	3	3	2	0	1	2	0	3	1	1	3	3	0	1	1	3	2	3	2	1	2	2	0	17	14	0	1	3	1	1	1
2	3	3	2	2	0	0	2	0	0	0	2	0	0	0	2	1	2	2	2	2	1	2	2	0	16	4	0	1	2	0	1	1
2	3	2	2	2	0	0	1	1	1	1	1	1	0	0	0	1	1	1	1	1	0	0	0	0	5	6	1	0	1	0	0	0
2	2	3	2	2	0	1	1	3	1	1	0	0	0	0	1	0	1	1	1	1	1	1	1	0	8	7	1	0	2	0	0	0
3	3	3	2	2	0	1	1	2	1	1	0	1	0	0	1	1	1	1	1	2	0	0	1	0	8	7	1	0	2	0	0	0
2	3	3	2	2	0	0	0	1	1	1	0	0	0	0	0	0	0	0	0	0	0	0	0	0	0	3	1	0	0	0	0	0
2	3	3	3	2	0	0	0	2	1	1	0	1	0	0	0	0	0	3	0	1	0	0	0	0	4	5	1	0	0	0	0	0
3	3	3	2	2	1	1	1	2	2	2	1	2	0	0	2	2	2	0	2	1	1	1	0	0	11	11	1	0	2	0	1	0
1	1	1	2	2	0	1	0	2	2	1	0	0	0	0	0	0	0	0	0	0	0	0	0	0	0	6	1	0	1	0	0	0
1	2	3	2	2	0	0	0	1	1	0	0	0	0	0	0	0	0	0	0	1	0	0	0	0	1	2	1	0	0	0	0	0
2	3	2	2	2	0	1	0	1	1	1	0	1	0	0	0	1	0	0	0	1	0	0	0	0	2	5	1	0	1	0	0	0
2	2	1	3	2	0	0	0	1	1	1	0	0	0	0	0	0	0	0	0	0	0	0	0	0	0	3	1	0	0	0	0	0
1	2	3	2	1	0	1	0	1	2	0	1	2	1	0	0	0	0	2	2	2	2	0	1	0	9	8	1	0	1	0	0	0
2	3	3	3	2	0	0	0	1	1	0	0	0	0	0	0	1	2	1	0	1	0	0	0	0	5	2	1	0	0	0	0	0
1	2	3	3	2	0	1	0	0	1	1	0	0	0	0	0	0	1	2	2	2	0	0	0	0	7	3	1	0	1	0	0	0
1	3	1	2	2	0	1	0	0	1	1	0	0	0	0	0	0	0	1	0	0	0	0	0	0	1	3	1	0	1	0	0	0
3	3	3	3	2	1	0	1	1	1	0	0	1	0	0	1	0	0	0	0	2	0	1	1	0	5	4	1	0	1	0	0	0
2	3	1	2	2	0	1	0	2	1	1	0	0	0	0	2	0	1	2	1	1	1	1	1	0	10	5	1	0	1	0	1	0
2	3	3	3	2	1	0	1	1	1	0	0	1	0	0	0	0	1	2	0	1	0	1	0	0	5	4	1	0	1	0	0	0
2	3	2	2	2	0	1	1	0	1	2	1	1	1	0	0	0	2	1	1	2	0	1	1	0	8	8	1	0	2	0	0	0
1	2	1	1	1	0	0	0	0	0	0	1	0	0	0	0	0	2	2	1	2	0	1	1	0	9	1	1	0	0	0	0	0
2	3	3	3	2	0	0	0	0	1	0	0	0	0	0	0	0	0	0	0	0	0	1	1	0	2	1	0	1	0	0	0	0
2	2	1	3	2	0	0	1	1	1	0	0	0	0	0	0	0	0	2	1	1	0	0	0	0	4	3	0	1	1	0	0	0
2	3	3	2	2	1	1	1	1	1	1	0	1	0	0	0	0	0	0	0	1	0	1	1	0	3	6	0	1	2	0	0	0
1	1	1	2	2	0	1	0	2	1	1	0	1	0	0	0	0	0	1	1	0	0	0	0	0	2	6	0	1	1	0	0	0
1	3	3	3	2	0	1	1	3	2	1	1	0	0	0	0	0	0	2	0	1	0	1	1	0	8	9	0	1	2	0	0	0
2	3	3	3	2	0	1	1	1	1	0	0	0	0	0	1	1	2	1	1	1	0	1	1	0	9	4	0	1	2	0	0	0
3	3	3	3	2	0	1	1	1	2	0	0	2	0	0	2	2	2	2	0	2	0	1	0	0	11	7	0	1	2	0	1	0
3	3	3	2	1	0	1	1	1	1	1	1	1	0	0	1	1	2	2	2	2	0	1	1	0	12	7	0	1	2	0	1	0
3	2	2	2	1	0	0	1	0	3	1	0	1	0	0	0	0	1	0	0	1	0	0	1	0	3	6	0	1	1	0	0	0
3	3	3	2	2	0	0	1	0	1	0	0	1	0	0	0	0	0	0	0	1	0	0	1	0	2	3	1	0	1	0	0	0
3	3	3	2	2	0	1	1	1	1	1	0	0	0	0	1	0	1	1	1	2	0	1	1	0	8	5	1	0	2	0	0	0
2	3	3	3	2	0	1	0	2	1	0	0	1	1	0	1	1	2	1	2	2	1	1	0	0	11	6	1	0	1	0	1	0
3	1	3	1	1	1	0	0	1	1	1	0	0	0	0	0	0	0	0	0	0	0	0	0	0	0	3	1	0	0	0	0	0
3	3	2	3	2	1	0	1	1	1	0	0	0	0	0	0	0	0	2	0	1	0	0	0	0	3	3	1	0	1	0	0	0
2	2	1	2	2	0	0	0	1	1	1	0	0	0	0	0	0	1	0	0	1	1	0	0	0	3	3	1	0	0	0	0	0
1	1	3	1	2	0	2	2	0	1	1	0	0	0	0	1	1	2	2	1	1	1	2	1	0	12	6	0	1	4	1	1	0
2	3	3	2	2	1	0	0	1	1	1	0	0	0	0	0	0	1	1	1	1	0	1	0	0	5	3	1	0	0	0	0	0
1	3	3	2	2	0	0	0	1	1	0	0	0	0	0	0	0	0	0	0	1	0	1	0	0	2	2	1	0	0	0	0	0
3	3	3	3	2	0	1	1	2	1	0	0	0	0	0	0	0	0	2	2	1	0	1	1	0	7	5	1	0	2	0	0	0
1	3	2	2	2	0	0	0	0	0	0	0	0	0	0	0	0	0	0	0	0	0	0	0	0	0	0	1	0	0	0	0	0
2	2	3	2	2	0	1	0	3	1	1	0	0	0	0	0	0	1	1	0	1	0	0	0	0	3	6	1	0	1	0	0	0
2	3	3	3	2	0	0	1	2	0	0	0	0	0	0	0	0	1	2	2	1	1	0	0	0	7	3	1	0	1	0	0	0
2	3	3	3	2	0	0	0	1	1	1	0	0	0	0	0	0	1	1	0	0	0	0	0	0	2	3	1	0	0	0	0	0
2	3	3	3	2	0	1	1	1	2	2	1	0	0	0	0	0	1	2	1	1	0	0	0	0	5	8	1	0	2	0	0	0
2	2	3	3	2	1	1	1	3	3	2	1	1	0	0	1	1	3	3	2	2	2	1	1	0	16	12	1	0	2	0	1	1
2	3	1	2	2	1	0	0	0	2	0	0	0	0	0	0	0	2	1	0	1	0	0	0	0	4	2	1	0	0	0	0	0
2	3	2	2	2	0	1	1	0	1	1	0	0	0	0	1	1	1	2	2	0	0	1	1	0	9	4	0	1	2	0	0	0
2	3	MISSING	2	2	0	0	0	0	1	0	0	1	0	0	0	0	0	1	0	1	0	0	0	0	2	2	1	0	0	0	0	0
2	3	3	2	2	0	1	3	3	3	2	1	1	0	0	1	1	3	3	2	2	2	2	3	0	19	14	1	0	4	1	1	1
2	3	3	2	2	0	1	1	2	1	1	2	0	0	0	1	1	2	2	2	1	1	1	1	0	12	8	1	0	2	0	1	0
2	3	1	1	2	0	1	1	1	1	1	3	2	0	1	0	0	2	1	2	2	1	2	1	1	12	11	1	0	2	0	1	0
2	3	2	2	1	0	1	1	2	2	2	1	1	1	0	1	0	2	2	2	2	1	1	0	0	11	11	1	0	2	0	1	0
3	2	3	2	2	0	0	1	1	0	0	0	0	0	0	1	0	1	1	1	1	0	0	1	0	6	2	1	0	1	0	0	0
2	3	3	3	2	0	0	0	1	1	0	0	1	1	0	0	1	0	0	0	1	1	0	0	0	3	4	1	0	0	0	0	0
1	2	3	3	2	0	0	0	1	1	1	0	0	0	0	0	0	2	0	0	0	0	0	0	0	2	3	1	0	0	0	0	0
1	1	1	1	2	0	1	0	1	1	0	0	0	0	0	0	0	0	2	1	1	0	0	0	0	4	3	1	0	1	0	0	0
2	2	3	2	2	0	1	1	3	2	1	1	1	1	0	2	0	2	2	2	2	1	2	1	0	14	11	1	0	2	0	1	1
3	2	3	3	2	0	1	0	3	3	1	0	1	0	0	0	0	0	1	0	0	0	0	0	0	1	9	1	0	1	0	0	0
1	2	3	2	2	0	1	1	2	1	1	0	1	1	0	0	0	0	2	1	1	0	0	0	0	4	8	1	0	2	0	0	0
3	2	2	2	2	0	0	0	2	1	0	0	0	0	0	0	0	0	0	0	0	0	0	0	0	0	3	1	0	0	0	0	0
3	1	3	2	2	0	1	0	1	1	0	0	1	0	0	0	0	1	0	1	1	0	0	0	0	3	4	1	0	1	0	0	0
2	3	3	3	2	0	1	1	0	2	1	0	1	0	0	3	1	2	2	2	2	0	1	1	0	14	6	0	1	2	0	1	1
3	2	3	3	2	0	0	0	1	1	0	0	0	0	0	2	0	0	0	0	1	1	1	1	0	6	2	0	1	0	0	0	0
3	2	3	2	2	1	0	1	0	1	0	0	0	0	0	0	0	1	0	1	1	0	1	1	0	5	2	0	1	1	0	0	0
1	2	3	2	2	0	1	0	0	1	0	0	0	0	0	1	0	2	2	1	2	0	0	0	0	8	2	0	1	1	0	0	0
2	3	3	3	2	0	0	0	0	1	0	0	0	0	0	0	1	2	1	0	1	0	0	0	0	5	1	0	1	0	0	0	0
2	3	3	3	2	0	1	0	0	2	0	0	1	0	0	0	0	2	1	0	1	0	0	0	0	4	4	1	0	1	0	0	0
2	2	3	2	2	0	0	0	0	1	0	0	0	0	0	0	0	2	0	0	2	0	0	1	0	5	1	1	0	0	0	0	0
1	2	3	2	2	0	0	0	0	1	0	0	0	0	0	0	0	0	1	2	0	0	0	0	0	3	1	1	0	0	0	0	0
3	2	3	2	2	0	0	0	0	1	0	0	0	0	0	0	0	0	0	0	0	0	0	0	0	0	1	1	0	0	0	0	0
3	1	3	3	2	0	0	0	0	1	0	0	0	0	0	0	0	1	1	0	1	0	0	0	0	3	1	1	0	0	0	0	0
1	2	3	3	2	0	0	1	1	1	1	0	1	0	0	0	1	0	2	1	2	0	1	1	0	8	5	0	1	1	0	0	0
1	2	2	2	2	1	0	0	1	1	0	0	0	0	0	0	0	0	1	0	1	0	0	0	0	2	2	0	1	0	0	0	0
2	2	3	3	2	0	1	0	1	1	1	0	1	1	0	0	0	0	2	2	1	0	0	0	0	5	6	0	1	1	0	0	0
3	3	3	2	2	0	0	0	2	1	0	0	2	0	0	0	0	0	0	0	1	0	0	0	0	1	5	0	1	0	0	0	0
2	3	3	3	2	0	1	0	1	1	0	0	1	0	0	1	0	2	0	0	2	0	1	1	0	7	4	0	1	1	0	0	0
2	2	3	3	2	1	0	0	0	1	0	0	0	0	0	0	0	0	0	0	0	0	0	0	0	0	1	0	1	0	0	0	0
2	3	3	3	2	1	1	1	2	2	0	0	3	0	0	1	1	2	2	0	2	1	2	1	0	12	9	0	1	2	0	1	0
1	1	3	1	1	0	1	2	0	3	3	2	0	0	0	0	0	3	2	3	0	3	1	1	0	13	11	0	1	3	1	1	1
3	3	3	2	2	0	1	0	2	1	0	0	1	0	0	0	0	2	1	0	1	0	0	0	0	4	5	0	1	1	0	0	0
2	2	3	3	2	1	0	1	0	1	0	0	1	0	0	1	0	1	1	0	2	0	1	0	0	6	3	0	1	1	0	0	0
2	3	1	3	2	1	0	1	1	1	0	1	3	1	0	1	1	1	0	1	1	1	1	0	0	7	8	0	1	1	0	0	0
3	3	3	2	2	1	0	1	0	2	0	0	0	0	0	0	0	2	2	2	1	0	0	1	0	8	3	0	1	1	0	0	0
2	1	3	2	2	0	0	0	0	1	0	0	0	0	0	0	0	0	0	0	2	0	0	0	0	2	1	0	1	0	0	0	0
2	2	1	3	1	0	1	0	0	1	0	0	0	0	0	0	0	0	0	0	0	0	0	0	0	0	2	0	1	1	0	0	0
1	1	1	2	2	1	0	0	0	1	0	0	0	0	0	0	0	1	0	1	1	0	0	0	0	3	1	0	1	0	0	0	0
2	3	1	2	2	0	0	1	2	3	1	2	2	1	0	1	2	2	2	2	0	2	2	2	2	17	12	0	1	1	0	1	1
2	1	1	2	2	0	0	0	0	1	0	0	0	0	0	0	0	1	0	0	1	0	0	0	0	2	1	0	1	0	0	0	0
2	1	1	1	1	0	0	0	1	0	0	0	0	0	0	0	0	0	0	0	1	0	0	0	0	1	1	0	1	0	0	0	0
3	2	3	3	2	1	0	0	0	3	0	0	1	0	0	1	0	0	2	0	0	0	0	0	0	3	4	0	1	0	0	0	0
1	1	3	2	2	0	0	0	0	1	0	0	0	0	0	0	0	1	0	0	2	0	0	0	0	3	1	0	1	0	0	0	0
2	2	3	1	2	0	0	0	0	0	0	0	0	0	0	0	0	2	2	2	2	0	1	1	0	10	0	0	1	0	0	1	0
2	2	3	1	2	1	1	0	1	1	1	0	1	0	0	0	0	2	0	0	0	0	0	0	0	2	5	0	1	1	0	0	0
2	2	3	2	2	0	0	0	0	1	0	0	0	0	0	0	0	0	0	0	0	0	0	0	0	0	1	0	1	0	0	0	0
3	2	3	2	2	1	0	1	2	2	1	0	2	1	0	1	1	0	2	1	1	0	0	1	0	7	9	0	1	1	0	0	0
2	1	3	2	2	0	0	0	0	2	1	1	0	0	0	0	0	3	1	1	2	0	1	1	0	9	4	0	1	0	0	0	0
2	3	3	2	2	0	0	0	0	1	0	0	0	0	0	0	0	0	0	0	1	0	0	0	0	1	1	0	1	0	0	0	0
2	2	3	2	2	1	0	0	0	1	0	0	0	0	0	0	0	2	2	0	0	0	0	0	0	4	1	0	1	0	0	0	0
2	3	3	3	2	0	0	0	2	1	0	0	0	0	0	0	0	1	1	0	2	0	1	0	0	5	3	0	1	0	0	0	0
3	2	3	3	2	0	0	0	0	2	1	0	1	0	0	1	0	1	1	1	1	0	0	0	0	5	4	0	1	0	0	0	0
3	1	3	3	1	0	1	1	0	2	1	1	1	0	0	0	0	2	0	2	3	0	3	1	0	11	7	0	1	2	0	1	0
3	3	3	3	2	1	0	0	0	1	2	0	0	0	0	1	0	0	0	0	1	0	1	0	0	3	3	0	1	0	0	0	0
1	1	1	2	2	0	0	0	0	1	1	0	0	0	0	0	0	2	0	0	2	0	0	0	0	4	2	0	1	0	0	0	0
2	3	3	3	2	0	0	1	1	1	0	0	0	0	0	0	0	1	0	0	1	0	0	0	0	2	3	0	1	1	0	0	0
3	MISSING	MISSING	MISSING	MISSING	1	0	0	1	0	0	0	1	0	0	0	1	1	0	0	1	0	0	0	0	3	2	0	1	0	0	0	0
1	1	3	MISSING	2	1	1	0	0	1	0	0	1	0	0	0	0	0	0	0	1	0	1	0	0	2	3	0	1	1	0	0	0
3	2	1	2	2	1	1	0	0	1	2	0	1	0	0	0	0	2	1	0	1	0	1	0	0	5	5	0	1	1	0	0	0
3	1	1	1	1	1	1	1	1	1	1	2	2	1	0	0	0	3	2	2	2	1	2	1	1	14	10	0	1	2	0	1	1
3	1	3	2	2	0	0	0	1	1	1	1	1	0	0	0	0	0	0	1	0	0	0	0	0	1	5	0	1	0	0	0	0
2	2	3	2	2	1	1	0	1	1	0	0	0	0	0	0	0	1	2	0	1	0	0	0	0	4	3	0	1	1	0	0	0
1	3	3	2	2	0	0	1	0	1	1	0	0	0	0	0	0	0	0	0	1	0	0	1	0	2	3	0	1	1	0	0	0
1	2	1	2	2	0	0	0	1	1	0	0	0	0	0	0	0	1	2	2	1	0	0	0	0	6	2	0	1	0	0	0	0
1	2	1	2	2	1	0	0	1	1	0	0	0	0	0	1	1	2	2	0	2	0	0	0	0	8	2	0	1	0	0	0	0
2	1	2	3	2	0	0	0	0	1	1	0	0	0	0	0	0	0	0	0	1	0	0	0	0	1	2	0	1	0	0	0	0
1	2	1	1	2	1	1	0	0	1	0	1	0	0	0	0	1	2	0	0	2	0	1	0	0	6	3	0	1	1	0	0	0
3	3	3	2	1	0	0	0	1	1	1	0	1	0	0	0	0	1	0	0	0	0	0	0	0	1	4	0	1	0	0	0	0
2	3	2	3	2	0	0	0	2	1	0	0	0	0	0	0	0	0	1	0	1	0	0	0	0	2	3	0	1	0	0	0	0
2	3	3	3	2	0	0	0	0	1	0	0	0	0	0	0	0	1	1	0	0	0	1	0	0	3	1	0	1	0	0	0	0
2	3	3	3	2	1	0	0	0	1	0	0	0	0	0	0	0	1	1	0	1	0	0	0	0	3	1	0	1	0	0	0	0
2	1	1	2	2	1	0	0	1	1	0	0	0	0	0	0	0	1	2	0	2	0	0	0	0	5	2	0	1	0	0	0	0
3	2	3	3	2	1	1	0	0	1	0	0	0	0	0	0	0	1	1	0	2	0	0	0	0	4	2	0	1	1	0	0	0
3	2	3	2	2	0	0	0	0	1	0	0	0	0	0	0	0	1	1	0	1	0	0	0	0	3	1	0	1	0	0	0	0
3	2	3	2	2	0	1	1	3	3	2	1	3	2	0	3	3	3	2	1	2	2	2	1	0	19	16	0	1	2	0	1	1
2	2	1	2	2	1	1	0	1	1	2	0	0	0	0	0	0	2	0	0	0	0	1	1	0	4	5	0	1	1	0	0	0
3	3	1	2	2	0	0	1	1	1	0	0	0	0	0	0	0	0	2	1	1	1	0	0	0	5	3	0	1	1	0	0	0
2	1	2	2	2	0	1	1	0	1	1	0	1	1	0	0	0	2	0	0	1	0	0	0	0	3	6	0	1	2	0	0	0
1	2	3	1	2	1	1	0	0	2	3	1	2	1	0	1	2	2	2	1	2	0	1	2	0	13	10	0	1	1	0	1	1
2	3	3	3	2	0	0	0	0	1	0	0	0	0	0	0	0	0	1	0	1	0	0	0	0	2	1	0	1	0	0	0	0
2	3	2	3	2	0	0	0	0	0	0	0	1	0	0	0	0	0	0	0	0	0	0	0	0	0	1	0	1	0	0	0	0
2	3	3	2	2	1	0	0	0	3	1	0	1	1	0	0	1	1	1	0	2	0	1	0	0	6	6	0	1	0	0	0	0
2	2	3	2	2	1	1	0	0	1	0	0	2	0	0	0	0	1	0	0	1	0	0	0	0	2	4	0	1	1	0	0	0
2	3	2	2	2	0	0	1	0	1	2	1	0	0	0	0	0	1	2	2	0	0	0	0	0	5	5	0	1	1	0	0	0
2	3	3	3	2	1	0	0	1	1	0	0	1	0	0	0	0	1	1	0	1	0	0	0	0	3	3	0	1	0	0	0	0
1	2	1	3	2	0	0	0	0	1	1	0	0	0	0	0	0	2	2	1	2	0	1	0	0	8	2	0	1	0	0	0	0
2	3	2	2	2	0	0	0	0	1	1	0	0	0	0	0	0	0	0	0	1	0	0	0	0	1	2	0	1	0	0	0	0
3	2	3	2	2	0	0	0	0	0	0	0	0	0	0	1	0	0	0	0	2	0	0	0	0	3	0	0	1	0	0	0	0
3	3	3	2	2	0	0	1	0	1	0	0	0	0	0	0	0	2	0	0	1	0	0	0	0	3	2	0	1	1	0	0	0
3	2	MISSING	2	2	0	1	1	0	1	0	1	1	0	0	0	0	1	2	2	1	2	1	2	0	11	5	0	1	2	0	1	0
3	2	3	2	2	1	0	0	1	1	0	0	0	0	0	0	0	0	0	0	1	0	0	0	0	1	2	0	1	0	0	0	0
2	2	3	2	2	0	0	0	0	1	0	0	3	0	0	0	1	1	1	1	2	1	1	0	0	8	4	0	1	0	0	0	0
3	2	3	2	2	0	0	0	0	1	0	0	0	0	0	0	0	2	0	0	0	0	0	0	0	2	1	0	1	0	0	0	0
2	2	2	1	2	1	1	2	1	3	0	1	2	1	0	2	1	2	2	0	2	0	1	0	1	11	11	0	1	3	1	1	0
2	3	3	3	2	1	0	0	0	0	1	0	0	0	0	0	0	0	1	0	0	0	0	0	0	1	1	0	1	0	0	0	0
3	3	3	3	2	1	1	1	0	1	0	1	0	0	0	0	0	2	1	1	2	0	1	1	0	8	4	0	1	2	0	0	0
2	1	3	MISSING	2	0	0	0	0	1	0	0	0	0	0	0	0	0	0	0	0	0	0	0	0	0	1	0	1	0	0	0	0
3	2	3	3	2	0	1	1	3	1	0	0	0	0	0	0	0	2	1	0	1	0	0	0	0	4	6	0	1	2	0	0	0
1	1	2	2	2	1	0	0	1	1	1	0	0	0	0	0	0	2	0	0	1	0	0	0	0	3	3	0	1	0	0	0	0
2	2	3	3	2	0	1	1	1	1	1	0	0	0	0	0	1	0	2	1	1	0	1	0	0	6	5	0	1	2	0	0	0
3	3	3	3	2	1	0	0	0	0	0	0	0	0	0	0	0	0	0	0	0	0	0	0	0	0	0	0	1	0	0	0	0
3	2	3	3	2	0	0	0	3	2	1	0	0	0	0	0	0	2	2	2	2	0	1	0	0	9	6	0	1	0	0	0	0
3	1	3	2	2	1	0	0	1	1	0	0	0	0	0	0	0	0	0	0	0	0	0	0	0	0	2	0	1	0	0	0	0
2	3	2	2	2	1	0	0	1	1	0	1	0	0	0	0	0	2	2	0	2	0	0	1	0	7	3	0	1	0	0	0	0
2	2	3	2	2	1	1	1	0	1	0	1	0	0	0	0	0	2	2	0	2	0	1	1	0	8	4	0	1	2	0	0	0
1	2	1	1	2	0	1	1	3	1	0	0	0	0	0	0	1	2	0	0	2	0	1	0	0	6	6	0	1	2	0	0	0
2	3	1	2	2	0	0	0	0	1	1	0	1	0	0	0	0	2	0	0	2	0	0	0	0	4	3	0	1	0	0	0	0
2	2	1	3	2	0	0	1	0	0	0	0	0	0	0	0	0	1	2	1	0	0	0	0	0	4	1	0	1	1	0	0	0
3	1	3	2	2	0	0	1	0	1	0	0	0	0	0	0	1	1	1	1	1	0	0	1	0	5	2	0	1	1	0	0	0
3	3	3	3	2	1	0	0	1	1	0	0	0	0	0	0	0	1	0	0	0	0	0	0	0	1	2	0	1	0	0	0	0
2	3	3	3	2	0	0	1	3	1	0	1	0	0	0	0	1	2	1	0	1	0	1	1	0	7	6	0	1	1	0	0	0
3	3	1	2	2	1	0	0	0	1	2	0	0	0	0	0	0	0	0	0	0	0	0	0	0	0	3	0	1	0	0	0	0
2	2	1	2	2	1	1	0	1	1	1	0	0	0	0	0	0	0	1	0	0	0	1	0	0	2	4	0	1	1	0	0	0
2	3	3	3	2	0	0	1	0	2	0	0	0	0	0	0	0	2	1	0	2	0	1	1	0	7	3	0	1	1	0	0	0
2	1	1	1	2	0	0	1	1	3	1	0	0	0	0	0	0	1	2	0	0	1	1	2	0	7	6	1	0	1	0	0	0
1	2	1	3	2	1	0	0	1	1	3	0	0	0	0	0	0	0	0	0	0	0	1	0	0	1	5	1	0	0	0	0	0
2	2	3	3	2	0	0	1	1	0	0	0	1	2	0	0	0	2	1	0	0	1	2	0	0	7	5	1	0	1	0	0	0
1	1	3	3	2	0	1	1	1	1	0	0	0	1	0	1	1	0	2	1	0	0	0	0	0	5	5	1	0	2	0	0	0
1	1	1	3	2	0	1	0	0	1	1	0	0	1	0	1	0	0	1	0	0	0	2	2	0	7	4	1	0	1	0	0	0
1	1	1	3	2	0	0	1	0	0	1	0	1	0	0	1	0	0	0	2	2	0	0	0	0	5	3	1	0	1	0	0	0
2	1	3	3	2	1	2	1	0	1	2	2	0	1	1	2	3	2	2	1	2	1	1	1	0	15	10	1	0	3	1	1	1
3	1	1	3	2	0	1	0	0	1	3	1	1	0	0	1	0	2	0	0	1	1	0	0	0	5	7	1	0	1	0	0	0
1	1	3	3	2	0	0	1	0	0	1	0	1	0	0	1	1	1	1	1	1	1	0	0	0	7	3	1	0	1	0	0	0
1	1	3	3	2	0	0	1	0	0	1	1	0	0	0	1	0	1	1	1	0	2	0	0	0	6	3	1	0	1	0	0	0
1	1	1	3	2	0	0	1	0	2	1	0	0	0	0	0	0	0	2	0	0	1	1	2	0	6	4	1	0	1	0	0	0
1	1	3	3	2	0	2	1	0	1	2	2	0	1	0	0	1	2	2	0	2	1	0	0	0	8	9	1	0	3	1	0	0
1	1	3	3	2	0	0	0	0	1	2	0	0	1	0	0	0	2	2	0	0	2	0	0	0	6	4	1	0	0	0	0	0
1	2	1	3	2	0	1	0	1	1	1	1	1	1	0	1	0	0	1	0	0	2	2	0	0	6	7	1	0	1	0	0	0
1	1	1	3	2	1	0	1	0	0	1	0	1	0	0	0	0	1	1	0	1	1	0	0	0	4	3	1	0	1	0	0	0
3	1	1	3	2	1	1	1	1	1	1	0	0	0	0	0	0	0	1	1	0	0	0	1	0	3	5	1	0	2	0	0	0
1	1	1	3	2	1	0	1	1	1	0	0	1	0	0	0	0	1	1	0	2	0	0	0	0	3	4	1	0	1	0	0	0
2	1	1	3	2	1	1	1	1	1	1	3	0	0	0	0	1	0	1	0	0	1	0	0	0	3	8	1	0	2	0	0	0
3	2	3	3	2	1	0	1	1	0	0	0	1	2	0	0	0	2	1	0	0	1	2	0	0	6	5	1	0	1	0	0	0
2	1	1	3	2	0	0	0	1	0	2	0	0	0	0	1	0	0	1	1	0	0	0	1	0	4	3	1	0	0	0	0	0
1	2	3	3	2	1	0	0	1	1	0	0	1	0	0	1	1	1	2	1	0	0	0	0	0	6	3	1	0	0	0	0	0
3	3	3	3	2	1	2	2	1	2	2	2	1	0	3	2	1	2	2	2	2	1	2	2	1	17	15	1	0	4	1	1	1
2	1	1	3	2	0	1	0	1	1	1	1	1	1	0	1	0	0	1	0	0	2	2	1	0	7	7	1	0	1	0	0	0
3	1	1	3	2	1	1	1	2	0	1	0	1	0	0	1	1	2	0	0	0	0	1	1	0	6	6	1	0	2	0	0	0
2	2	1	3	2	0	1	0	0	1	3	1	1	0	0	1	0	2	0	0	1	1	0	0	0	5	7	1	0	1	0	0	0
1	1	1	3	2	0	1	0	0	1	3	1	1	1	1	1	0	2	0	0	1	1	0	0	0	5	9	1	0	1	0	0	0
1	1	1	3	2	0	0	1	1	0	0	0	1	2	0	0	0	2	1	0	0	1	2	0	0	6	5	1	0	1	0	0	0
1	2	1	3	2	0	0	1	0	0	1	1	0	0	0	1	0	1	2	1	0	2	0	0	0	6	3	1	0	1	0	0	0
1	1	1	3	2	0	0	1	0	2	1	0	0	0	0	0	0	0	2	0	0	1	1	2	0	6	4	1	0	1	0	0	0
1	1	2	3	2	0	0	0	0	1	2	0	0	1	0	0	0	2	2	0	0	2	0	0	0	6	4	1	0	0	0	0	0
2	1	1	2	2	1	1	1	2	0	1	0	1	0	0	1	1	2	0	0	0	0	1	1	0	6	6	1	0	2	0	0	0
2	1	1	3	1	1	1	1	1	1	1	0	0	0	0	0	0	0	1	1	0	0	0	1	0	3	5	1	0	2	0	0	0
1	1	2	3	2	0	1	0	1	1	1	1	1	1	0	1	0	0	1	0	0	2	2	0	0	6	7	1	0	1	0	0	0
1	1	1	3	2	0	1	1	2	2	2	1	3	1	0	2	2	2	2	2	2	2	2	2	1	19	13	1	0	2	0	1	1
1	1	1	3	2	0	1	1	2	2	2	1	2	2	0	1	1	2	2	2	3	2	2	2	1	18	13	1	0	2	0	1	1
2	1	1	3	2	1	0	1	1	1	0	0	1	0	0	0	0	1	1	0	2	0	0	0	0	3	4	1	0	1	0	0	0
2	1	1	3	2	1	1	1	2	0	1	0	1	0	0	1	1	2	0	0	0	0	1	1	0	6	6	1	0	2	0	0	0
2	1	1	2	2	0	0	0	1	0	2	0	0	0	0	1	0	0	1	1	0	0	0	1	0	4	3	1	0	0	0	0	0
3	2	2	3	2	0	0	0	1	0	2	0	1	0	0	1	1	0	0	0	1	0	0	2	0	5	4	1	0	0	0	0	0
3	1	1	2	1	1	1	1	2	0	1	0	1	0	0	1	1	2	0	0	0	0	1	1	0	6	6	1	0	2	0	0	0
1	1	1	3	2	0	0	1	0	0	1	1	0	0	0	1	0	1	1	1	0	2	0	0	0	7	3	1	0	1	0	0	0
3	1	1	2	2	0	1	0	0	1	3	1	1	0	0	1	0	2	0	0	1	1	0	0	0	5	7	1	0	1	0	0	0
3	1	1	3	2	0	1	1	2	2	2	1	3	2	0	1	1	2	2	2	2	2	2	2	1	17	14	1	0	2	0	1	1
1	1	1	2	2	1	0	1	1	1	0	0	1	0	0	0	0	1	1	0	2	0	0	0	0	3	4	1	0	1	0	0	0
2	2	3	1	2	1	1	1	0	1	2	0	0	0	0	0	0	0	1	0	1	0	0	0	0	2	5	0	1	2	0	0	0
3	3	3	2	2	0	1	0	0	1	0	0	0	0	0	0	0	0	1	0	1	0	0	0	0	2	2	1	0	1	0	0	0
1	2	2	2	2	0	1	0	0	1	0	0	0	0	0	0	0	1	2	0	2	0	0	0	0	5	2	1	0	1	0	0	0
2	3	3	2	2	0	1	0	0	1	0	0	1	1	0	0	0	2	1	0	2	0	1	0	0	6	4	1	0	1	0	0	0
3	3	1	2	2	0	1	0	0	1	1	0	1	0	0	1	0	2	0	1	1	1	0	1	0	7	4	1	0	1	0	0	0
3	2	3	1	2	0	0	1	0	1	2	1	0	0	0	0	0	2	0	1	1	0	0	0	0	4	5	0	1	1	0	0	0
2	3	3	2	2	0	0	0	1	0	0	0	0	0	0	1	1	2	0	0	2	0	1	1	0	8	1	1	0	0	0	0	0
3	1	3	1	2	1	0	0	0	1	0	0	0	0	0	0	0	2	0	0	0	0	0	0	0	2	1	0	1	0	0	0	0
3	2	3	3	2	0	0	0	0	0	0	0	0	0	0	0	0	1	1	1	1	1	0	1	0	6	0	0	1	0	0	0	0
1	2	1	2	2	1	0	0	0	0	0	0	0	0	0	0	0	0	1	0	1	0	0	0	1	3	0	1	0	0	0	0	0
2	2	3	3	2	1	0	0	0	1	1	0	0	0	0	0	0	1	0	1	0	0	0	0	0	2	2	1	0	0	0	0	0
2	2	3	2	2	1	1	1	1	2	1	0	0	1	0	1	1	2	3	3	2	2	3	2	0	19	7	1	0	2	0	1	1
2	3	3	2	2	0	1	1	2	2	0	0	1	1	0	0	0	0	0	0	0	0	0	0	0	0	8	1	0	2	0	0	0
2	2	3	2	2	0	0	0	3	1	1	0	1	0	0	0	0	0	0	0	0	0	0	0	0	0	6	1	0	0	0	0	0
1	2	3	2	2	0	1	0	2	2	1	0	1	0	0	0	0	0	0	1	1	0	0	0	0	2	7	1	0	1	0	0	0
1	3	3	2	2	0	0	1	1	1	1	0	0	0	0	0	0	0	2	0	1	0	0	0	0	3	4	1	0	1	0	0	0
3	3	3	3	2	0	0	0	2	1	0	0	0	0	0	0	0	1	2	0	0	0	0	0	0	3	3	1	0	0	0	0	0
1	2	3	3	2	0	1	1	2	2	3	0	0	1	0	0	0	0	0	0	1	0	1	1	1	4	10	1	0	2	0	0	0
2	3	3	2	2	0	0	0	1	1	0	0	0	0	0	1	1	0	0	0	1	0	1	0	0	4	2	1	0	0	0	0	0
3	3	3	3	2	0	0	0	1	0	0	0	0	0	0	0	0	2	2	0	1	0	0	1	0	6	1	1	0	0	0	0	0
3	3	3	3	2	0	0	1	1	1	0	0	0	0	0	0	0	1	2	2	0	0	1	1	0	7	3	1	0	1	0	0	0
3	2	3	2	2	1	0	0	1	1	1	0	0	0	0	0	0	1	1	0	2	1	1	2	0	8	3	1	0	0	0	0	0
1	2	1	2	1	0	0	0	2	1	1	0	1	0	0	0	1	3	0	0	1	1	2	1	0	8	5	1	0	0	0	0	0
1	3	3	2	2	0	1	1	0	1	1	1	0	0	0	1	1	2	1	0	2	0	1	1	0	9	5	1	0	2	0	0	0
3	2	1	2	2	0	0	1	3	3	1	0	0	0	0	1	0	2	2	2	1	1	1	0	0	10	8	1	0	1	0	1	0
3	2	3	2	2	1	0	0	0	1	0	0	1	1	0	1	1	2	2	2	1	1	1	1	0	12	3	1	0	0	0	1	0
3	3	1	3	2	0	1	1	0	0	1	2	0	0	0	1	1	1	2	2	2	2	1	1	0	13	5	0	1	2	0	1	1
3	3	3	3	2	1	2	3	1	1	0	3	3	3	0	3	0	2	1	3	1	2	3	3	0	18	16	0	1	5	1	1	1
3	3	3	MISSING	2	0	0	1	2	2	1	0	0	0	0	0	0	2	0	1	1	0	0	0	0	4	6	1	0	1	0	0	0
1	2	3	1	2	0	1	1	1	1	0	0	0	0	0	0	0	2	1	1	1	0	0	0	0	5	4	1	0	2	0	0	0
2	3	2	3	2	1	1	1	1	1	1	1	0	0	0	0	0	0	1	0	0	0	0	0	0	1	6	0	1	2	0	0	0
3	3	3	3	2	0	1	1	1	0	0	1	1	1	0	0	0	2	2	0	1	0	0	0	0	5	6	1	0	2	0	0	0
3	1	3	3	2	1	1	0	1	2	2	1	1	0	0	0	0	1	0	0	1	1	0	0	0	3	8	1	0	1	0	0	0
3	2	2	2	2	0	0	0	0	0	0	0	0	0	0	0	0	0	1	1	1	0	0	0	0	3	0	1	0	0	0	0	0
3	3	3	2	2	0	0	1	1	2	0	0	0	0	0	0	1	0	2	1	0	0	0	0	0	4	4	1	0	1	0	0	0
2	3	3	3	2	1	0	1	1	1	0	0	0	0	0	0	0	2	2	1	1	0	1	1	0	8	3	1	0	1	0	0	0
3	2	3	2	1	1	2	2	2	2	2	3	2	3	1	3	2	3	3	2	3	2	2	2	1	22	19	0	1	4	1	1	1
3	1	3	2	2	1	1	3	2	2	0	3	3	3	2	2	2	2	2	2	2	2	2	3	2	21	19	1	0	4	1	1	1
2	3	3	2	2	0	0	0	0	1	0	0	0	0	0	0	0	0	0	0	1	0	0	0	0	1	1	1	0	0	0	0	0
2	2	3	3	2	1	0	0	0	1	0	0	0	0	0	0	0	0	0	0	1	0	0	0	0	1	1	1	0	0	0	0	0
3	3	3	2	2	0	0	0	3	1	1	0	0	0	0	0	0	0	0	0	1	0	1	0	0	2	5	1	0	0	0	0	0
3	3	3	3	2	1	1	1	2	0	2	1	0	0	0	1	1	1	2	2	1	1	2	1	0	12	7	1	0	2	0	1	0
3	3	3	1	2	1	2	1	1	3	3	1	2	3	0	1	1	1	2	2	3	1	1	1	0	13	16	1	0	3	1	1	1
2	3	2	2	2	1	1	1	2	2	1	1	1	1	0	2	1	2	0	0	2	1	1	0	0	8	10	1	0	2	0	0	0
3	3	3	3	2	0	0	0	2	1	0	0	0	0	0	0	0	0	0	0	0	0	0	0	0	0	3	1	0	0	0	0	0
3	3	3	3	2	0	0	0	1	1	0	0	0	0	0	0	0	0	0	0	0	0	0	0	0	0	2	1	0	0	0	0	0
1	2	3	1	2	0	0	0	0	1	0	0	0	0	0	0	0	0	1	0	0	0	0	0	0	1	1	1	0	0	0	0	0
1	2	3	2	1	0	0	0	1	2	1	0	0	0	0	0	0	1	1	0	1	0	0	0	0	3	4	1	0	0	0	0	0
2	3	2	2	2	0	1	1	1	1	0	0	1	0	0	0	0	1	1	0	1	0	1	0	0	4	5	1	0	2	0	0	0
2	2	3	2	2	0	0	0	0	1	1	0	1	0	0	MISSING	0	0	1	2	1	0	0	0	0	4	3	1	0	0	0	0	0
3	3	3	2	2	0	1	1	1	1	0	0	0	0	0	0	0	1	2	0	1	0	1	1	0	6	4	1	0	2	0	0	0
3	3	3	2	2	0	0	1	0	1	0	0	1	0	0	0	0	1	1	0	2	0	1	1	0	6	3	1	0	1	0	0	0
3	3	3	3	2	0	0	1	0	0	0	1	0	0	0	0	0	1	2	2	1	0	0	1	0	7	2	1	0	1	0	0	0
3	2	1	2	2	0	1	0	1	1	1	0	0	0	0	0	0	2	2	1	2	1	1	1	1	11	4	1	0	1	0	1	0
2	2	1	2	1	0	0	1	1	2	0	1	0	0	0	0	2	1	1	0	2	0	1	1	0	8	5	1	0	1	0	0	0
2	3	2	3	2	0	0	0	1	1	0	0	0	0	0	0	0	0	2	0	4	0	1	1	0	5	2	1	0	0	0	0	0
3	3	3	3	2	0	0	0	0	0	0	0	0	0	0	0	0	0	0	0	0	0	0	0	0	0	0	1	0	0	0	0	0
3	2	3	2	2	0	1	0	0	1	1	0	1	0	0	0	0	0	0	0	0	0	0	0	0	0	4	1	0	1	0	0	0
1	3	3	3	2	0	0	0	1	1	0	0	0	0	0	0	0	0	0	0	0	0	1	0	0	1	2	1	0	0	0	0	0
3	2	3	2	2	0	0	0	0	1	0	0	1	0	0	0	0	0	2	0	1	0	0	0	0	3	2	1	0	0	0	0	0
1	3	3	3	2	0	1	1	0	2	0	0	0	0	0	0	0	2	2	1	1	0	0	0	0	6	4	1	0	2	0	0	0
1	2	3	1	2	0	1	0	1	1	0	0	1	0	0	1	0	2	2	1	1	0	0	0	0	7	4	1	0	1	0	0	0
3	2	3	2	2	1	0	0	1	1	1	0	0	0	0	0	0	2	2	1	2	0	0	0	0	7	3	1	0	0	0	0	0
1	3	3	3	2	0	0	1	3	1	3	0	1	0	0	0	0	1	1	1	1	1	1	1	0	7	9	1	0	1	0	0	0
3	2	3	3	2	1	0	0	1	1	0	0	0	0	0	0	0	0	0	0	0	0	0	0	0	0	2	1	0	0	0	0	0
3	2	3	3	2	0	0	0	1	1	1	0	1	0	0	0	0	0	1	0	0	0	0	0	0	1	4	1	0	0	0	0	0
2	3	3	2	2	0	0	1	2	1	0	0	1	0	0	0	0	1	0	0	1	0	0	0	0	2	5	1	0	1	0	0	0
1	3	3	2	2	0	0	1	0	1	1	0	1	0	0	0	0	1	0	0	1	0	0	0	0	2	4	1	0	1	0	0	0
3	3	3	3	2	0	0	0	1	0	0	0	0	0	0	1	0	1	1	0	1	0	0	0	0	3	1	1	0	0	0	0	0
3	3	3	3	2	0	0	0	1	1	0	0	0	0	0	0	0	1	0	0	1	1	1	0	1	5	2	1	0	0	0	0	0
3	2	3	3	2	1	0	0	3	2	0	0	0	0	0	0	0	0	2	1	1	0	0	1	0	5	5	1	0	0	0	0	0
2	2	3	2	2	0	1	1	2	2	1	1	1	0	0	0	0	1	1	1	2	0	0	0	0	5	9	1	0	2	0	0	0
3	3	3	3	2	0	0	1	1	1	0	0	0	0	0	0	0	0	2	1	2	0	1	1	0	7	3	1	0	1	0	0	0
2	3	3	2	2	0	1	1	1	2	2	1	0	0	0	0	0	2	2	2	1	0	1	1	0	9	8	1	0	2	0	0	0
3	3	1	2	2	0	3	2	2	3	3	1	2	1	1	0	0	0	0	0	1	0	0	0	0	1	18	1	0	5	1	0	0
3	3	3	3	2	0	0	0	2	0	0	0	0	0	0	2	1	1	1	1	3	3	2	0	0	18	2	1	0	0	0	1	1
3	1	1	MISSING	2	0	1	1	1	1	0	0	0	1	0	0	0	0	0	0	0	0	0	0	0	0	5	1	0	2	0	0	0
3	2	3	3	2	1	1	1	3	3	1	1	0	0	0	0	0	2	1	1	1	1	1	1	1	9	10	0	1	2	0	0	0
3	2	3	3	2	1	1	2	3	3	3	1	2	1	0	2	0	3	2	2	2	0	0	0	1	12	16	1	0	3	1	1	0
1	2	3	1	2	0	1	2	0	2	1	2	0	0	1	0	0	2	0	2	2	2	1	1	0	10	9	1	0	3	1	1	0
2	3	3	3	2	0	0	0	0	1	0	0	0	0	0	2	1	2	1	1	1	2	2	2	0	14	1	1	0	0	0	1	1
2	2	2	1	1	1	1	0	0	1	0	0	0	0	0	0	0	1	1	0	1	0	0	0	0	3	2	1	0	1	0	0	0
2	2	3	2	2	0	1	0	1	1	1	1	1	0	0	0	0	1	0	0	2	0	0	0	0	3	6	1	0	1	0	0	0
2	3	2	3	2	0	1	0	1	1	1	1	1	0	0	0	0	2	2	1	2	0	1	0	0	8	6	1	0	1	0	0	0
3	3	3	2	2	0	0	1	1	1	0	1	0	0	0	0	0	1	1	1	1	0	0	0	0	4	4	1	0	1	0	0	0
2	2	3	3	1	0	0	0	0	1	0	0	0	0	0	0	0	3	1	1	2	0	1	0	0	8	1	1	0	0	0	0	0
2	2	2	1	1	0	0	0	2	1	0	0	0	0	0	0	0	0	0	1	1	0	0	0	0	2	3	1	0	0	0	0	0
3	3	3	3	2	0	0	1	1	1	0	0	0	0	0	0	0	0	0	0	2	0	0	0	0	2	3	1	0	1	0	0	0
2	3	3	3	2	0	0	0	1	1	0	0	0	0	0	1	0	0	0	0	0	0	1	0	0	1	2	1	0	0	0	0	0
2	2	3	2	2	0	1	1	1	1	1	0	0	0	0	0	0	0	1	0	0	0	0	0	0	1	5	1	0	2	0	0	0
2	3	3	3	1	0	1	0	2	1	1	0	0	0	0	0	0	2	1	0	1	0	0	0	0	4	5	1	0	1	0	0	0
2	2	3	3	2	0	0	0	2	1	0	0	0	0	0	1	0	2	1	0	1	0	0	0	0	5	3	1	0	0	0	0	0
2	3	3	2	2	0	0	0	1	0	0	0	0	0	0	0	0	2	2	0	1	0	0	1	0	6	1	1	0	0	0	0	0
1	1	1	1	2	0	2	2	1	3	3	3	2	3	2	0	0	1	2	1	1	0	0	0	0	5	21	1	0	4	1	0	0
3	3	3	2	1	0	1	1	1	2	2	1	1	2	0	1	1	3	2	2	3	2	2	3	2	21	11	1	0	2	0	1	1
2	1	3	2	1	0	1	1	2	1	2	0	1	2	0	2	2	3	3	2	2	2	2	2	2	22	10	1	0	2	0	1	1
1	2	3	2	2	0	1	2	3	3	2	0	0	0	0	0	0	1	3	2	1	1	1	1	0	10	11	1	0	3	1	1	0
2	3	3	3	2	1	0	1	2	3	1	0	0	0	0	0	1	0	0	1	1	0	1	0	0	4	7	1	0	1	0	0	0
3	2	3	3	2	1	0	1	2	3	1	0	1	0	0	1	0	0	1	0	1	1	0	0	0	4	8	1	0	1	0	0	0
3	3	3	3	2	1	0	0	0	0	1	0	1	1	0	0	0	0	0	0	1	0	0	0	0	1	3	1	0	0	0	0	0
1	2	1	1	1	0	1	1	1	1	0	1	1	0	0	0	1	0	0	0	1	0	0	0	0	2	6	1	0	2	0	0	0
2	2	3	3	2	1	0	1	2	2	0	1	2	1	0	1	0	2	2	1	2	0	0	0	0	8	9	1	0	1	0	0	0
2	2	3	3	2	0	1	2	2	2	3	0	3	1	0	2	0	1	0	0	1	0	1	1	0	6	14	1	0	3	1	0	0
2	3	3	3	2	1	1	2	0	3	1	2	0	1	0	1	0	1	0	0	2	0	2	3	0	9	10	1	0	3	1	0	0
2	2	3	2	2	1	1	1	2	2	0	1	0	0	0	0	0	1	0	0	0	0	1	1	0	3	7	1	0	2	0	0	0
2	3	3	3	2	0	0	1	1	2	0	0	1	0	0	0	1	0	2	2	2	0	1	1	0	9	5	1	0	1	0	0	0
1	2	3	3	1	0	0	0	0	1	1	0	1	1	0	0	1	1	0	1	0	0	0	1	0	4	4	1	0	0	0	0	0
2	1	3	2	2	0	0	1	2	2	2	0	0	0	0	0	0	0	2	0	1	0	0	0	0	3	7	1	0	1	0	0	0
3	2	3	3	1	0	0	0	0	1	0	1	0	0	0	1	0	1	2	1	2	0	1	1	1	10	2	1	0	0	0	1	0
3	3	3	3	2	1	1	0	0	1	1	0	0	0	0	0	0	2	2	2	2	0	0	0	0	8	3	1	0	1	0	0	0
1	2	3	2	2	1	1	1	1	1	2	0	1	0	0	0	0	1	1	1	1	0	1	1	0	6	7	1	0	2	0	0	0
2	2	3	2	2	1	1	0	1	1	1	0	1	0	0	0	0	1	0	1	2	0	0	0	0	4	5	1	0	1	0	0	0
3	2	1	1	1	1	0	0	1	1	0	0	0	0	0	1	0	2	2	1	2	1	1	1	0	11	2	1	0	0	0	1	0
2	3	2	2	2	0	0	0	1	1	0	0	0	0	0	1	2	1	3	0	2	0	2	0	0	11	2	1	0	0	0	1	0
1	2	3	2	2	0	0	0	1	1	0	0	0	0	0	0	0	1	1	0	0	0	0	0	0	2	2	1	0	0	0	0	0
2	1	3	3	2	1	1	0	1	1	0	0	0	0	0	0	0	0	2	0	1	0	0	1	0	4	3	1	0	1	0	0	0
3	3	3	3	2	0	0	1	1	1	1	1	0	0	0	0	0	0	0	0	1	0	0	0	0	1	5	1	0	1	0	0	0
1	2	3	2	2	0	1	1	1	1	2	0	0	0	0	2	1	2	0	0	0	0	1	1	0	7	6	1	0	2	0	0	0
3	2	3	2	2	0	0	0	1	0	1	0	0	0	0	1	1	2	2	1	1	0	1	0	0	10	2	1	0	0	0	1	0
3	1	2	1	1	1	1	2	1	2	2	1	1	0	0	2	1	1	1	1	1	1	2	2	0	12	10	1	0	3	1	1	0
1	2	1	1	2	0	1	1	1	2	1	2	1	1	0	1	1	0	2	2	2	1	1	1	0	11	10	1	0	2	0	1	0
2	2	3	2	2	0	0	0	1	2	2	0	0	0	0	0	0	2	2	2	2	1	0	1	1	11	5	1	0	0	0	1	0
2	3	3	3	2	0	0	0	1	1	0	0	0	0	0	1	0	0	0	1	0	1	0	0	0	2	2	1	0	0	0	0	0
2	3	3	3	2	1	0	1	1	1	0	0	0	0	0	1	1	0	3	1	1	1	1	0	0	9	3	1	0	1	0	0	0
2	3	3	2	2	0	0	1	1	1	0	0	0	0	0	0	0	2	0	0	1	0	0	0	0	3	3	1	0	1	0	0	0
3	2	1	1	2	0	0	1	1	1	1	0	0	0	0	0	0	1	2	0	1	0	0	0	0	4	4	1	0	1	0	0	0
2	3	3	3	2	0	0	0	0	0	0	0	0	0	0	0	0	1	0	1	0	0	0	0	0	2	0	1	0	0	0	0	0
2	2	3	3	2	0	0	0	1	1	1	0	1	0	0	0	0	0	1	0	0	0	1	0	0	2	4	1	0	0	0	0	0
3	3	3	3	2	0	0	0	0	1	1	1	0	0	0	0	0	2	1	1	1	0	0	0	0	5	3	1	0	0	0	0	0
3	2	3	3	2	0	0	1	1	2	0	0	1	0	0	0	0	2	2	2	0	0	0	0	0	6	5	1	0	1	0	0	0
2	2	3	3	2	0	0	0	0	0	1	0	0	0	0	0	0	0	0	0	0	0	0	0	0	0	1	1	0	0	0	0	0
2	2	1	2	2	0	1	1	1	2	1	1	2	1	0	1	2	1	3	2	2	0	0	0	0	11	10	1	0	2	0	1	0
2	2	1	2	1	0	0	0	0	0	0	0	0	0	0	1	1	2	2	0	1	0	0	0	0	7	0	1	0	0	0	0	0
3	3	3	1	2	0	1	0	1	1	1	0	0	0	0	2	0	0	1	0	1	0	0	0	0	4	4	1	0	1	0	0	0
2	3	2	3	2	0	0	0	0	0	0	0	0	0	0	0	0	0	0	0	0	0	0	0	0	0	0	1	0	0	0	0	0
3	3	3	3	2	0	0	0	0	1	0	0	0	0	0	0	0	0	0	0	1	0	1	0	0	2	1	1	0	0	0	0	0
3	3	3	3	2	0	0	0	1	1	0	0	0	0	0	0	0	0	1	0	1	0	0	0	0	2	2	1	0	0	0	0	0
2	3	3	2	2	1	0	0	1	1	1	0	1	0	0	0	0	0	0	0	0	0	0	0	0	0	4	1	0	0	0	0	0
2	2	3	3	2	0	0	0	0	0	0	0	0	0	0	0	0	0	0	0	0	0	0	0	0	0	0	1	0	0	0	0	0
3	3	3	3	2	0	0	1	3	1	0	0	0	0	0	1	1	1	0	1	1	0	1	0	0	7	5	1	0	1	0	0	0
2	3	3	2	2	0	0	1	0	0	0	0	0	0	0	0	0	3	1	3	2	0	1	1	0	7	1	1	0	1	0	0	0
1	2	MISSING	2	2	0	0	0	0	1	0	0	0	0	0	0	0	0	0	0	0	0	0	0	0	0	1	1	0	0	0	0	0
2	3	3	3	2	0	0	0	0	1	0	0	0	0	0	2	0	0	0	0	2	0	0	0	0	4	1	1	0	0	0	0	0
1	2	3	3	2	0	0	0	1	0	0	0	0	0	0	0	0	1	0	0	0	0	0	0	0	1	1	1	0	0	0	0	0
2	3	3	3	2	0	1	0	1	1	0	0	0	0	0	0	0	0	1	0	1	0	0	0	0	2	3	1	0	1	0	0	0
2	3	2	2	2	0	0	1	1	2	2	0	0	0	0	0	0	1	3	1	2	1	1	0	0	9	6	1	0	1	0	0	0
2	3	1	3	2	0	1	0	0	1	0	0	1	0	0	0	0	2	2	3	2	0	0	1	0	8	3	1	0	1	0	0	0
2	3	3	3	2	0	1	0	1	1	0	0	0	0	0	0	0	0	2	1	1	0	1	1	0	6	3	1	0	1	0	0	0
1	3	2	3	2	0	0	0	0	1	0	0	0	0	0	0	0	0	1	1	1	0	1	0	0	3	1	1	0	0	0	0	0
1	1	3	2	2	0	1	1	1	2	0	0	1	0	0	1	1	2	2	2	1	0	1	2	0	12	6	1	0	2	0	1	0
2	3	3	3	2	0	0	0	1	1	0	0	0	0	0	0	0	0	0	0	1	0	0	0	0	1	2	1	0	0	0	0	0
2	2	3	2	2	0	1	1	1	1	1	0	0	0	0	0	1	1	1	2	1	0	0	1	0	7	5	1	0	2	0	0	0
3	2	3	2	2	0	1	1	0	0	1	1	0	0	0	1	1	2	2	1	2	0	1	1	0	11	4	1	0	2	0	1	0
3	2	3	2	2	0	0	0	0	1	0	0	1	0	0	0	0	1	1	1	0	0	1	1	0	5	2	1	0	0	0	0	0
2	2	3	3	2	0	0	0	1	1	0	0	0	0	0	0	0	1	0	0	1	0	0	0	0	2	2	1	0	0	0	0	0
1	3	2	2	2	0	0	0	1	1	1	0	1	1	0	0	0	1	0	0	2	0	0	0	0	1	5	1	0	0	0	0	0
3	3	3	3	2	0	1	0	1	1	1	0	0	0	0	0	0	1	1	2	1	0	1	0	0	6	4	1	0	1	0	0	0
2	3	3	3	2	0	0	1	1	1	0	0	0	0	0	0	0	1	1	0	2	0	0	0	0	4	3	1	0	1	0	0	0
3	2	3	2	2	0	0	0	0	1	0	0	0	0	0	0	0	0	0	0	1	0	0	0	0	1	1	1	0	0	0	0	0
1	3	3	2	2	0	0	1	0	1	0	0	0	0	0	0	0	0	2	1	0	0	1	0	0	2	2	1	0	1	0	0	0
1	MISSING	3	3	2	0	0	0	1	0	0	0	0	0	0	0	0	0	0	0	1	0	1	0	0	1	1	1	0	0	0	0	0
2	3	3	3	2	0	1	0	1	1	1	0	1	1	0	0	0	0	2	0	1	0	0	0	0	3	6	1	0	1	0	0	0
3	1	MISSING	2	2	0	0	0	1	1	1	1	1	0	0	0	0	0	0	0	0	1	0	1	1	3	5	1	0	0	0	0	0
3	2	1	3	2	0	0	0	0	1	1	0	0	0	0	0	0	1	1	0	1	0	0	0	0	3	2	1	0	0	0	0	0
3	2	1	2	1	0	0	0	1	1	0	1	0	0	0	0	0	0	1	0	1	1	1	1	0	5	3	1	0	0	0	0	0
2	2	3	3	2	0	0	0	1	1	0	0	0	0	0	0	0	0	0	1	1	0	0	0	0	2	2	1	0	0	0	0	0
2	3	3	3	2	0	0	1	1	2	0	0	0	0	0	1	1	0	2	0	1	0	2	1	0	8	4	1	0	1	0	0	0
2	3	2	3	2	0	0	0	1	1	1	0	1	0	0	0	0	1	0	0	1	0	0	0	0	2	4	1	0	0	0	0	0
2	3	3	3	2	0	0	0	2	1	0	0	0	0	0	0	0	1	0	0	1	0	0	0	0	2	3	1	0	0	0	0	0
2	2	3	2	2	0	1	1	2	2	0	1	0	0	0	2	0	2	2	1	1	1	2	1	0	12	7	1	0	2	0	1	0
2	2	3	2	2	0	0	0	2	1	0	0	0	0	0	0	0	2	1	1	0	0	0	0	0	4	3	1	0	0	0	0	0
1	2	3	3	2	0	0	0	0	1	0	0	0	0	0	0	0	2	1	1	1	0	0	0	0	4	1	1	0	0	0	0	0
2	3	3	2	2	0	0	0	1	1	0	0	1	1	0	0	0	2	0	0	1	1	0	0	0	4	4	1	0	0	0	0	0
3	3	3	3	2	0	1	1	2	1	0	0	0	0	0	0	1	0	2	2	1	0	1	1	0	8	5	1	0	2	0	0	0
1	2	3	3	2	0	0	1	0	1	0	0	0	0	0	0	0	2	2	2	2	0	1	1	0	10	2	1	0	1	0	1	0
2	3	3	3	2	0	0	0	0	1	0	0	0	0	0	0	0	2	2	0	1	0	0	0	0	5	1	1	0	0	0	0	0
2	2	3	3	2	0	0	0	1	0	0	0	0	0	0	0	0	0	0	0	0	0	0	0	0	0	1	1	0	0	0	0	0
1	2	3	2	2	0	0	0	1	1	0	0	0	1	0	0	0	1	0	1	2	0	0	0	0	4	3	1	0	0	0	0	0
3	3	2	2	2	0	0	0	1	1	1	0	0	0	0	0	0	0	0	0	0	0	0	0	0	0	3	1	0	0	0	0	0
2	2	3	2	2	0	0	0	0	1	0	0	0	0	0	0	1	1	1	1	1	0	1	0	0	6	1	1	0	0	0	0	0
3	2	3	2	2	0	1	1	1	1	1	0	1	1	0	0	0	0	0	0	2	0	0	0	0	0	7	1	0	2	0	0	0
1	2	3	2	2	0	1	0	1	1	0	0	1	0	0	0	0	1	1	1	1	1	1	1	0	7	4	1	0	1	0	0	0
2	1	3	2	2	0	0	0	1	1	1	0	0	0	0	1	0	2	1	1	1	0	1	0	0	7	3	1	0	0	0	0	0
3	2	3	1	2	0	1	1	1	1	0	1	1	0	0	1	1	2	1	1	2	0	1	0	0	8	6	1	0	2	0	0	0
3	3	2	3	2	0	0	1	1	1	1	0	0	0	0	1	1	0	1	1	2	0	1	1	0	8	4	1	0	1	0	0	0
3	2	3	2	2	0	0	0	0	2	0	0	0	0	0	0	0	0	0	0	2	0	0	0	0	2	2	0	1	0	0	0	0
1	2	1	2	1	0	1	2	2	1	0	0	0	0	0	1	0	2	2	0	1	0	1	1	0	8	6	1	0	3	1	0	0
3	1	3	2	2	0	0	0	0	1	0	0	0	0	0	0	1	1	2	0	1	0	1	0	0	6	1	1	0	0	0	0	0
2	1	MISSING	2	2	0	0	1	1	1	0	0	0	0	0	0	0	0	0	0	1	1	1	0	0	3	3	1	0	1	0	0	0
2	3	3	2	2	0	0	0	0	1	0	0	0	0	0	0	0	1	0	0	0	0	0	0	0	1	1	1	0	0	0	0	0
2	3	3	3	2	0	0	0	1	0	0	0	0	0	0	0	0	0	1	0	1	0	0	0	0	2	1	1	0	0	0	0	0
1	3	3	3	2	0	0	0	1	1	0	0	0	0	0	0	0	0	0	0	0	0	0	0	0	0	2	1	0	0	0	0	0
3	3	3	3	2	0	3	2	3	3	3	0	1	0	0	2	2	1	3	2	2	2	2	2	0	18	15	1	0	5	1	1	1
1	3	3	2	2	0	0	0	0	1	1	0	1	0	0	0	0	1	0	0	0	0	0	0	0	1	3	1	0	0	0	0	0
3	2	3	2	2	0	0	0	0	1	0	0	0	0	0	0	0	1	1	1	1	0	0	0	0	4	1	1	0	0	0	0	0
2	3	3	1	2	0	1	1	1	1	0	1	0	0	0	1	1	2	2	1	2	1	1	1	0	12	5	1	0	2	0	1	0
2	MISSING	MISSING	MISSING	MISSING	0	0	0	1	0	1	0	0	0	0	0	0	0	2	0	1	0	0	0	0	3	2	1	0	0	0	0	0
2	MISSING	MISSING	MISSING	MISSING	0	0	0	1	1	0	0	0	0	0	0	0	0	0	0	1	0	0	0	0	1	2	1	0	0	0	0	0
1	MISSING	MISSING	MISSING	MISSING	0	1	0	1	1	0	0	0	0	0	0	0	0	2	0	1	0	0	0	0	3	3	1	0	1	0	0	0
3	MISSING	MISSING	MISSING	MISSING	0	0	0	1	1	1	0	0	0	0	0	0	2	0	0	1	0	0	0	0	3	3	1	0	0	0	0	0
3	MISSING	MISSING	MISSING	MISSING	0	0	0	1	1	0	0	0	0	0	0	0	0	2	0	0	0	0	0	0	2	2	1	0	0	0	0	0
MISSING	MISSING	MISSING	MISSING	MISSING	0	1	1	2	2	1	0	0	0	0	0	1	0	2	1	2	0	1	1	0	8	7	1	0	2	0	0	0
3	2	3	2	2	0	0	0	1	1	1	0	0	0	0	0	0	1	0	0	1	0	0	0	0	2	3	1	0	0	0	0	0
2	2	3	3	2	0	0	0	1	1	0	0	0	0	0	0	0	0	0	0	1	0	0	0	0	1	2	1	0	0	0	0	0
2	3	3	3	2	0	0	0	1	0	0	0	0	0	0	0	0	1	2	1	1	0	0	0	0	5	1	1	0	0	0	0	0
2	2	3	2	2	0	0	1	2	1	0	0	0	0	0	0	1	1	2	1	1	1	1	1	0	9	4	1	0	1	0	0	0
1	2	3	2	2	0	1	1	1	2	2	0	0	1	0	0	0	1	2	0	1	0	1	1	0	6	8	1	0	2	0	0	0
3	3	3	3	2	0	0	1	0	1	1	0	0	1	0	1	0	2	1	0	1	0	1	0	0	6	4	1	0	1	0	0	0
3	3	3	3	2	1	0	1	0	0	1	0	0	0	0	0	1	2	1	1	0	0	1	2	0	8	2	1	0	1	0	0	0
2	3	3	2	2	0	0	1	1	1	1	0	0	0	0	0	0	0	1	1	0	0	1	0	0	3	4	1	0	1	0	0	0
2	3	3	3	2	0	0	0	1	1	0	0	0	0	0	0	0	0	2	2	1	0	0	0	0	5	2	1	0	0	0	0	0
3	2	3	3	2	1	0	0	0	1	0	0	0	0	0	0	0	1	2	0	1	0	0	0	0	4	1	1	0	0	0	0	0
3	3	3	3	2	0	1	1	2	1	1	0	0	0	0	0	0	0	2	2	1	0	1	0	0	6	6	1	0	2	0	0	0
2	3	2	2	2	0	0	0	0	1	0	0	0	0	0	0	0	0	0	0	0	0	0	0	0	0	1	1	0	0	0	0	0
2	3	3	3	2	0	1	1	1	1	0	0	0	0	0	0	0	0	2	2	2	1	1	0	0	8	4	1	0	2	0	0	0
1	2	1	3	2	0	0	0	2	2	1	1	0	0	0	2	0	3	2	0	0	0	1	1	0	9	6	1	0	0	0	0	0
3	2	3	3	2	0	0	0	0	0	0	0	0	0	0	0	0	2	0	0	0	0	0	0	0	2	0	1	0	0	0	0	0
2	3	3	3	2	0	1	1	0	1	0	2	0	0	0	0	0	2	1	0	1	0	1	0	0	5	5	1	0	2	0	0	0
1	1	3	2	2	0	1	0	1	1	1	0	0	0	0	0	0	1	2	2	1	0	0	0	0	6	4	1	0	1	0	0	0
2	3	3	3	2	0	0	0	1	1	0	0	1	0	0	0	0	3	1	2	0	0	0	0	0	6	3	1	0	0	0	0	0
3	3	3	3	2	0	0	0	2	2	0	1	1	0	0	0	0	2	2	0	2	0	0	0	0	6	6	1	0	0	0	0	0
3	3	3	3	2	0	0	0	1	1	0	0	0	0	0	0	0	0	0	0	0	0	0	0	0	0	2	1	0	0	0	0	0
2	3	2	2	2	0	0	1	0	0	0	0	0	0	0	0	0	0	0	2	0	1	0	1	0	4	1	1	0	1	0	0	0
3	1	2	3	2	0	1	0	1	1	1	0	0	0	0	0	0	0	0	0	0	0	0	0	0	0	4	1	0	1	0	0	0
2	3	3	3	2	0	0	0	1	0	0	0	0	0	0	0	0	1	2	1	1	0	0	0	0	5	1	1	0	0	0	0	0
2	3	3	3	2	0	0	0	0	2	2	0	1	1	0	0	0	0	1	0	0	0	0	0	0	1	6	1	0	0	0	0	0
1	2	3	2	2	0	1	1	1	2	2	0	0	1	0	0	0	1	2	0	1	0	1	1	0	6	8	1	0	2	0	0	0
3	3	3	2	2	0	0	0	1	1	0	0	0	0	0	0	0	0	0	0	0	0	0	0	0	0	2	1	0	0	0	0	0
2	2	3	2	2	0	0	0	1	1	0	0	0	0	0	0	0	1	1	0	0	1	0	0	0	3	2	1	0	0	0	0	0
2	3	3	3	2	0	0	1	1	1	1	0	0	0	0	0	0	2	1	0	1	0	1	1	0	6	4	1	0	1	0	0	0
3	3	3	3	2	0	0	0	1	1	0	0	0	0	0	0	0	0	0	0	0	0	0	0	0	0	2	1	0	0	0	0	0
2	3	3	2	1	0	0	0	0	1	1	0	0	0	0	0	0	1	1	0	1	0	0	1	0	4	2	1	0	0	0	0	0
2	3	2	3	2	0	0	0	0	0	0	0	0	0	0	0	0	0	1	1	1	0	0	1	0	4	0	1	0	0	0	0	0
2	2	1	1	2	0	1	0	1	2	1	0	1	1	0	0	0	2	2	2	0	0	0	0	1	7	7	1	0	1	0	0	0
2	3	3	2	2	0	0	0	1	1	0	0	0	0	0	0	0	1	0	0	0	0	0	0	0	1	2	1	0	0	0	0	0
2	3	3	3	2	0	1	1	1	1	0	0	1	0	0	0	0	1	1	0	1	0	1	1	0	5	5	1	0	2	0	0	0
3	3	3	3	2	0	1	0	1	1	1	0	0	0	0	0	0	0	0	0	1	0	0	0	0	1	4	1	0	1	0	0	0
2	3	3	3	2	0	1	0	0	1	0	0	1	0	0	0	1	0	0	0	1	0	0	0	0	2	3	1	0	1	0	0	0
2	3	3	2	2	0	0	1	1	2	0	0	0	0	0	1	0	1	1	0	2	0	1	1	0	7	4	1	0	1	0	0	0
3	3	3	2	2	0	0	1	3	3	0	0	0	0	0	0	0	0	0	0	1	0	1	1	0	3	7	1	0	1	0	0	0
2	2	3	3	2	0	0	1	1	1	0	0	0	0	0	0	0	1	0	0	2	0	0	0	0	3	3	1	0	1	0	0	0
2	3	3	3	2	0	0	0	2	1	0	0	0	0	0	0	0	0	2	1	1	1	0	0	0	5	3	1	0	0	0	0	0
2	3	3	2	2	0	0	0	1	0	0	0	0	0	0	0	0	2	0	0	0	0	0	0	0	2	1	1	0	0	0	0	0
3	3	3	2	2	0	0	0	2	1	1	0	0	0	0	0	0	1	2	2	1	0	1	0	0	7	4	1	0	0	0	0	0
2	3	3	3	2	0	0	1	1	1	0	0	0	0	0	0	0	0	2	1	0	0	1	0	0	4	3	1	0	1	0	0	0
2	3	3	2	2	0	0	0	1	1	0	0	0	0	0	0	0	0	0	0	1	0	1	0	0	2	2	1	0	0	0	0	0
3	3	3	3	2	0	0	0	1	1	1	0	0	0	0	0	0	0	2	1	1	0	0	0	0	4	3	1	0	0	0	0	0
3	3	3	3	2	0	1	1	2	2	0	0	0	0	0	0	0	2	2	2	1	0	1	0	0	8	6	1	0	2	0	0	0
2	3	3	3	2	0	0	1	0	1	1	1	1	1	1	2	1	0	2	1	3	0	1	1	1	12	7	1	0	1	0	1	0
3	3	3	3	2	0	0	0	1	0	0	0	0	0	0	0	0	0	2	0	1	0	0	0	0	3	1	1	0	0	0	0	0
3	3	3	3	2	1	0	0	0	1	0	0	0	0	0	0	1	0	0	0	2	0	0	0	0	3	1	1	0	0	0	0	0
3	3	3	2	2	0	0	0	0	1	1	0	0	0	0	1	1	2	2	1	1	0	0	1	0	9	2	1	0	0	0	0	0
2	2	3	2	2	0	3	3	3	3	1	0	2	0	0	1	0	2	2	2	2	1	1	1	0	12	15	1	0	6	1	1	0
2	3	3	2	2	0	1	2	2	1	1	2	3	1	0	2	1	3	2	2	2	1	2	1	0	16	13	1	0	3	1	1	1
2	3	3	3	2	0	1	1	1	1	0	0	1	0	0	0	0	0	2	1	2	1	1	1	0	8	5	1	0	2	0	0	0
2	3	1	3	2	0	0	1	1	1	1	0	0	0	0	0	0	2	0	1	1	0	1	1	0	6	4	1	0	1	0	0	0
3	2	3	3	2	0	0	0	1	1	0	0	0	0	0	0	0	0	0	0	0	0	0	0	0	0	2	1	0	0	0	0	0
1	3	2	3	2	0	1	1	2	1	0	0	0	0	0	0	0	2	2	1	2	0	1	0	0	8	5	1	0	2	0	0	0
3	3	3	3	2	0	0	0	2	0	1	0	0	0	0	0	0	0	1	0	1	0	0	0	0	2	3	1	0	0	0	0	0
2	3	3	3	2	0	1	0	1	1	1	0	1	0	0	0	0	0	2	0	1	0	0	0	0	3	5	1	0	1	0	0	0
3	2	3	2	2	0	0	0	0	1	0	0	0	0	0	0	0	0	2	2	1	0	0	0	0	5	1	1	0	0	0	0	0
3	3	3	MISSING	2	0	0	0	1	0	0	0	0	0	0	0	0	0	2	1	1	0	1	0	0	5	1	1	0	0	0	0	0
2	2	3	3	2	0	0	0	1	1	0	0	0	0	0	0	0	2	0	2	0	0	1	1	0	6	2	1	0	0	0	0	0
3	3	3	3	2	1	0	0	2	0	0	0	0	0	0	0	0	0	0	0	0	2	0	0	0	2	2	1	0	0	0	0	0
3	3	2	2	2	0	0	0	0	0	0	0	0	0	0	0	0	0	0	0	1	0	0	0	0	1	0	1	0	0	0	0	0
3	3	3	3	2	0	1	0	1	1	0	0	0	0	0	1	0	2	2	2	1	1	1	0	0	10	3	1	0	1	0	1	0
1	1	1	2	2	0	1	1	2	1	2	0	0	2	0	1	2	1	1	1	1	0	1	0	0	8	9	1	0	2	0	0	0
3	3	3	2	2	0	0	0	2	1	0	0	0	0	0	0	0	0	1	1	1	0	0	0	0	3	3	1	0	0	0	0	0
3	2	3	3	2	0	0	1	1	1	0	0	0	0	0	0	0	1	0	0	0	0	1	0	0	2	3	1	0	1	0	0	0
3	3	3	3	2	1	0	1	0	1	0	0	1	0	0	0	0	1	0	0	1	0	1	1	0	4	3	1	0	1	0	0	0
3	3	3	3	2	0	0	0	2	2	0	0	1	0	0	0	0	0	1	0	2	0	0	0	0	3	5	1	0	0	0	0	0
2	3	3	3	2	0	0	0	2	1	0	0	0	0	0	0	0	1	0	0	1	0	0	0	0	2	3	1	0	0	0	0	0
2	3	3	3	2	0	0	0	1	1	1	0	0	0	0	0	0	1	1	1	1	0	0	0	0	4	3	1	0	0	0	0	0
2	3	3	2	2	0	0	0	1	1	0	0	0	0	0	0	0	1	1	1	1	0	0	0	0	4	2	1	0	0	0	0	0
3	2	3	3	2	0	0	0	1	1	0	0	0	0	0	0	0	0	0	0	0	0	0	0	0	0	2	1	0	0	0	0	0
2	3	3	3	2	0	0	0	1	1	1	0	0	0	0	0	0	1	2	0	1	0	0	0	0	4	3	1	0	0	0	0	0
3	2	3	3	2	1	1	1	2	2	1	1	1	0	0	1	1	0	2	1	2	2	2	2	0	13	9	1	0	2	0	1	1
3	3	3	3	2	0	0	0	1	1	0	0	0	0	0	0	0	0	0	0	0	0	0	0	0	0	2	1	0	0	0	0	0
3	3	3	3	2	0	0	0	1	1	0	0	0	0	0	0	0	0	0	0	1	0	0	0	0	1	2	1	0	0	0	0	0
1	3	3	3	2	0	0	1	1	1	2	1	0	0	0	0	0	2	2	2	1	0	1	1	0	9	6	1	0	1	0	0	0
1	1	1	2	2	0	1	0	3	1	2	0	0	0	0	0	0	0	2	0	0	0	0	0	0	2	7	1	0	1	0	0	0
1	3	1	1	2	0	1	1	1	2	1	1	1	0	1	1	1	2	2	2	1	0	2	1	1	13	9	1	0	2	0	1	1
2	3	2	2	2	0	1	0	1	1	0	0	1	1	0	0	1	0	1	0	2	0	0	0	0	4	5	1	0	1	0	0	0
1	2	3	2	2	0	1	0	2	2	0	0	0	0	0	0	0	0	2	0	0	0	0	0	0	2	5	1	0	1	0	0	0
2	3	3	3	2	0	1	1	1	1	0	0	1	0	0	2	1	2	2	2	2	1	1	2	0	15	5	1	0	2	0	1	1
2	3	3	3	2	0	0	1	0	1	0	0	0	0	0	0	0	1	1	0	1	0	0	0	0	3	2	1	0	1	0	0	0
2	2	3	3	2	0	0	0	1	1	0	0	0	0	0	0	0	0	0	0	0	0	0	0	0	0	2	1	0	0	0	0	0
2	3	MISSING	2	2	0	0	0	1	1	1	0	0	0	0	0	0	0	0	0	2	0	0	0	0	2	3	1	0	0	0	0	0
3	3	3	3	2	0	0	0	1	1	0	0	0	0	0	0	0	0	1	0	2	0	0	0	0	3	2	1	0	0	0	0	0
2	3	3	3	2	0	0	0	1	1	0	0	0	0	0	0	0	0	0	0	1	0	0	0	0	1	2	1	0	0	0	0	0
1	3	1	3	2	0	1	0	2	1	1	0	0	0	0	0	0	1	1	0	1	0	0	0	0	3	5	1	0	1	0	0	0
2	3	3	3	2	0	1	0	2	2	1	0	1	0	0	0	1	1	1	0	0	0	0	1	1	5	7	1	0	1	0	0	0
3	2	3	2	2	0	1	1	0	1	0	0	0	0	0	0	0	2	1	0	1	0	1	1	0	6	3	1	0	2	0	0	0
1	3	3	3	2	0	0	0	0	1	0	0	0	0	0	0	0	0	0	0	0	0	0	0	0	0	1	1	0	0	0	0	0
1	2	2	1	2	0	1	1	1	2	1	0	0	1	0	0	0	2	2	2	1	1	1	0	0	9	7	1	0	2	0	0	0
2	3	3	3	2	0	0	1	0	1	0	0	1	0	0	0	1	0	2	2	1	0	1	0	0	7	3	1	0	1	0	0	0
2	3	3	2	2	0	1	0	3	1	1	0	1	2	0	0	0	1	3	2	0	1	0	0	0	7	9	1	0	1	0	0	0
2	3	3	3	2	0	0	0	1	1	0	0	0	1	0	0	0	0	1	0	1	0	0	0	0	2	3	1	0	0	0	0	0
1	2	3	2	2	0	0	1	2	1	0	0	0	0	0	0	0	1	2	1	0	0	0	0	0	4	4	1	0	1	0	0	0
3	2	3	3	2	0	0	0	1	1	0	1	0	0	0	0	0	2	1	0	2	0	0	0	0	5	3	1	0	0	0	0	0
2	1	3	2	2	0	1	1	2	2	1	1	1	0	0	1	0	2	1	1	1	0	1	1	0	8	9	1	0	2	0	0	0
2	2	3	2	1	1	1	0	2	1	0	0	0	0	0	0	0	0	0	0	0	0	0	0	0	0	4	1	0	1	0	0	0
2	2	3	2	2	0	0	0	0	0	0	0	0	0	0	0	0	2	2	1	1	0	0	0	0	6	0	1	0	0	0	0	0
1	2	3	2	2	0	1	1	1	2	1	0	0	0	0	2	1	2	0	0	1	2	1	1	0	10	6	1	0	2	0	1	0
2	2	3	2	2	0	0	0	1	1	0	0	1	0	0	0	0	0	0	0	0	0	0	0	0	0	3	1	0	0	0	0	0
3	2	3	3	2	1	0	0	1	1	0	0	0	0	0	0	0	0	0	0	0	0	0	0	0	0	2	1	0	0	0	0	0
3	3	2	1	2	1	1	1	2	2	1	0	1	0	0	0	1	1	1	1	1	1	1	0	0	7	8	1	0	2	0	0	0
3	3	3	3	2	0	1	0	1	1	0	0	0	0	0	0	0	1	1	0	1	0	0	0	0	3	3	1	0	1	0	0	0
2	3	3	MISSING	2	0	0	0	0	1	0	1	0	0	0	1	0	1	2	0	0	0	1	0	0	5	2	1	0	0	0	0	0
3	2	3	2	2	1	0	0	2	3	1	1	0	0	0	0	0	0	1	0	1	0	0	0	0	2	7	1	0	0	0	0	0
3	3	3	3	1	1	1	0	3	3	1	0	1	1	0	1	1	2	2	0	1	1	0	0	0	8	10	1	0	1	0	0	0
2	3	3	3	2	0	1	1	1	1	1	0	1	0	0	0	0	1	2	2	2	1	1	0	0	9	6	1	0	2	0	0	0
2	3	3	3	2	0	1	0	2	2	1	0	0	0	0	0	0	1	2	0	0	0	0	0	0	3	6	1	0	1	0	0	0
1	1	3	2	2	1	1	0	1	1	1	0	0	1	0	1	0	2	1	0	0	1	0	0	0	5	5	1	0	1	0	0	0
2	1	3	2	2	0	0	0	1	1	0	0	0	0	0	0	0	0	0	0	1	0	0	0	0	1	2	1	0	0	0	0	0
1	1	1	2	2	0	1	0	0	1	0	0	0	0	0	0	0	0	1	0	0	0	0	0	0	1	2	1	0	1	0	0	0
1	2	2	2	2	0	1	0	0	2	1	0	0	0	0	0	1	1	1	0	2	0	0	0	0	5	4	1	0	1	0	0	0
2	3	2	2	2	0	1	0	1	2	1	0	1	0	0	1	0	1	2	0	0	1	0	0	0	5	6	1	0	1	0	0	0
2	3	1	1	2	0	0	1	0	1	0	1	0	0	0	1	1	1	1	0	0	1	1	1	0	7	3	1	0	1	0	0	0
3	2	3	2	2	0	0	0	1	1	1	0	0	0	0	0	0	1	2	0	1	1	1	0	0	6	3	1	0	0	0	0	0
3	3	3	2	2	0	0	0	1	1	0	0	1	0	0	0	0	2	2	0	1	0	0	1	0	6	3	1	0	0	0	0	0
2	1	3	3	2	0	1	1	1	1	0	0	1	0	0	1	0	2	2	0	0	0	0	0	0	5	5	1	0	2	0	0	0
1	3	3	3	2	0	1	0	2	1	1	1	1	0	0	0	0	2	2	2	1	1	0	0	0	0	7	1	0	1	0	0	0
2	3	3	3	2	1	1	0	1	1	0	0	0	0	0	0	0	0	1	0	1	0	0	0	0	2	3	1	0	1	0	0	0
3	2	3	3	2	0	0	1	0	1	1	1	0	0	0	1	0	0	2	1	2	1	1	1	0	12	4	1	0	1	0	1	0
2	2	3	1	2	0	1	2	2	2	1	0	1	1	0	2	1	2	0	0	1	2	1	2	0	11	10	1	0	3	1	1	0
2	3	3	3	2	0	1	0	0	1	1	0	1	0	0	0	0	0	0	0	1	0	0	0	0	1	4	1	0	1	0	0	0
1	3	3	3	2	0	0	1	0	1	0	1	0	0	0	1	0	1	0	0	1	0	1	1	0	5	3	1	0	1	0	0	0
1	2	3	3	2	0	1	0	0	1	0	0	0	0	0	0	0	0	2	0	1	0	0	0	0	3	2	1	0	1	0	0	0
3	2	3	2	2	1	0	0	1	1	1	0	0	0	0	0	0	1	0	0	0	0	0	0	0	1	3	1	0	0	0	0	0
2	3	3	3	2	0	0	1	1	1	1	0	0	0	0	0	0	2	1	1	1	0	1	1	0	7	4	1	0	1	0	0	0
2	3	3	3	2	0	1	1	2	3	1	2	0	0	0	1	2	3	2	2	2	2	1	1	0	16	10	1	0	2	0	1	1
2	2	3	3	2	0	0	0	0	0	0	0	0	0	0	0	0	0	1	1	0	0	0	0	0	2	0	1	0	0	0	0	0
2	2	3	1	2	0	2	1	3	2	1	1	2	1	0	1	0	3	3	1	2	2	1	2	0	15	13	1	0	3	1	1	1
1	2	2	2	1	0	0	0	1	1	0	0	0	0	0	0	0	0	0	0	0	0	0	0	0	0	2	1	0	0	0	0	0
2	3	3	3	2	0	0	0	0	1	1	0	0	0	0	0	0	0	1	0	1	0	0	0	0	2	2	1	0	0	0	0	0
2	2	3	3	2	0	0	0	3	1	0	0	0	0	0	0	0	1	2	1	2	0	0	0	0	6	4	1	0	0	0	0	0
2	3	2	3	2	0	0	1	0	1	1	1	0	0	0	0	1	1	2	1	1	1	1	1	0	9	4	1	0	1	0	0	0
2	3	3	3	2	0	1	1	0	0	0	0	1	0	0	0	0	0	2	0	1	0	0	2	0	5	3	1	0	2	0	0	0
3	2	3	3	2	0	0	1	2	3	0	0	0	0	0	0	0	0	1	1	1	0	0	1	0	4	6	1	0	1	0	0	0
2	3	3	2	2	0	0	0	1	1	0	1	0	0	0	0	0	2	0	0	2	0	1	1	0	6	3	1	0	0	0	0	0
3	2	3	2	2	0	0	0	2	1	2	0	0	0	0	0	0	0	1	1	0	0	0	0	0	2	5	1	0	0	0	0	0
2	3	3	3	2	0	1	1	0	1	1	0	0	0	0	0	0	0	0	0	1	0	0	0	0	1	4	1	0	2	0	0	0
1	1	1	2	2	0	1	1	2	3	2	0	0	0	0	0	0	0	2	1	2	0	1	0	0	6	9	1	0	2	0	0	0
1	3	1	2	2	0	0	1	1	1	0	2	2	0	0	0	0	3	3	2	2	0	1	0	0	11	7	1	0	1	0	1	0
1	1	1	3	2	0	0	1	1	1	0	0	0	0	0	0	0	2	2	1	1	1	1	1	0	9	3	1	0	1	0	0	0
2	2	3	2	2	1	1	1	0	2	0	0	0	0	0	0	0	1	2	2	1	0	1	0	0	7	4	1	0	2	0	0	0
2	3	3	3	1	0	0	1	0	1	0	1	0	0	0	0	0	2	2	1	0	0	0	1	0	6	3	1	0	1	0	0	0
1	2	3	2	2	0	1	1	1	1	0	0	0	0	0	0	0	0	2	1	1	1	0	0	2	7	4	1	0	2	0	0	0
3	2	3	2	2	1	1	0	1	2	1	0	0	1	0	0	0	2	1	1	2	0	1	0	0	7	6	1	0	1	0	0	0
2	3	3	2	2	0	1	1	1	1	0	0	0	1	0	0	0	0	2	1	0	1	1	1	0	5	5	1	0	2	0	0	0
1	3	3	2	2	0	1	0	0	1	0	0	0	0	0	0	0	2	1	0	1	0	1	1	0	6	2	1	0	1	0	0	0
2	2	3	2	2	0	1	0	0	1	1	0	0	0	0	1	0	1	1	0	1	0	1	0	0	5	3	1	0	1	0	0	0
3	3	3	3	2	0	0	1	1	1	0	0	1	0	0	0	0	1	2	0	2	0	0	0	0	5	4	1	0	1	0	0	0
1	3	3	3	2	0	0	1	0	1	0	0	0	0	0	1	0	2	2	1	1	0	0	0	0	7	2	1	0	1	0	0	0
3	3	3	3	2	0	0	0	0	0	0	0	0	0	0	0	1	0	2	1	0	0	0	0	0	4	0	1	0	0	0	0	0
2	3	1	2	2	0	0	1	3	1	1	0	0	0	0	0	1	2	1	0	1	1	1	1	0	8	6	1	0	1	0	0	0
2	3	3	3	1	0	0	1	1	1	1	1	1	0	0	1	1	3	1	2	2	1	2	1	0	14	6	1	0	1	0	1	1
2	2	2	2	2	0	1	1	3	2	2	1	1	1	0	0	1	1	2	1	2	1	2	1	0	11	12	1	0	2	0	1	0
2	2	1	2	2	0	1	0	1	1	0	0	0	0	0	0	0	2	2	2	2	0	0	1	0	9	3	1	0	1	0	0	0
1	3	3	2	2	0	0	1	0	1	0	0	0	0	0	1	1	0	2	2	1	0	1	1	0	9	2	1	0	1	0	0	0
2	2	1	3	1	0	1	0	1	1	0	1	1	0	0	1	0	0	2	0	1	0	1	0	0	5	5	1	0	1	0	0	0
2	2	3	2	2	0	1	1	1	0	1	0	0	0	0	1	1	0	1	1	1	1	1	1	0	8	4	1	0	2	0	0	0
3	2	3	3	2	0	0	0	1	0	0	0	0	0	0	0	0	0	0	0	0	0	0	0	0	0	1	1	0	0	0	0	0
2	2	3	MISSING	1	0	0	1	1	1	1	0	1	0	0	0	0	1	0	0	2	0	1	0	0	4	5	1	0	1	0	0	0
3	3	3	3	2	0	0	1	0	1	0	0	0	0	0	0	0	0	0	0	1	0	1	1	0	3	2	1	0	1	0	0	0
1	2	3	2	2	0	0	0	0	1	1	0	0	0	0	0	0	0	0	0	0	0	0	0	0	0	2	1	0	0	0	0	0
1	2	3	3	2	0	0	0	1	1	0	0	0	0	0	0	0	0	1	0	1	0	0	0	0	2	2	1	0	0	0	0	0
2	2	3	3	2	0	0	0	0	1	0	0	0	0	0	0	0	0	0	0	0	0	0	0	0	0	1	1	0	0	0	0	0
2	3	3	3	2	0	0	0	1	1	0	0	0	0	0	0	0	0	1	0	0	0	0	0	0	1	2	1	0	0	0	0	0
2	2	3	2	2	0	0	0	1	1	1	0	1	0	0	0	0	0	0	0	1	0	1	0	0	2	4	1	0	0	0	0	0
2	3	3	2	2	0	0	0	1	1	0	0	1	0	0	0	0	0	1	1	1	0	0	1	2	6	3	1	0	0	0	0	0
3	2	3	2	2	0	0	0	1	1	0	0	0	0	0	0	0	0	1	0	1	0	0	0	0	2	2	1	0	0	0	0	0
2	2	3	1	2	0	0	0	3	2	0	0	1	0	0	1	0	0	2	2	2	0	0	0	0	7	6	1	0	0	0	0	0
2	2	2	2	2	0	0	0	0	1	1	0	0	0	0	0	0	0	0	0	0	0	0	0	0	0	2	1	0	0	0	0	0
2	3	3	3	2	0	0	0	1	1	1	0	1	0	0	0	0	0	1	0	1	0	0	0	0	2	4	1	0	0	0	0	0
2	2	3	3	2	1	0	1	0	1	1	0	0	0	0	0	0	0	0	0	1	0	0	0	0	1	3	1	0	1	0	0	0
2	3	3	3	2	0	0	1	1	0	0	1	0	0	0	1	1	2	1	0	1	1	1	1	0	9	3	1	0	1	0	0	0
3	3	3	3	2	0	0	0	0	2	1	0	1	1	0	1	0	2	2	2	0	0	0	0	0	7	5	1	0	0	0	0	0
1	2	3	1	2	0	1	1	1	0	1	1	0	0	0	0	1	1	0	0	2	0	1	0	0	5	5	1	0	2	0	0	0
1	1	3	2	2	0	1	0	1	1	0	1	0	0	0	0	0	2	0	1	2	0	0	0	0	5	4	1	0	1	0	0	0
2	2	3	2	2	0	0	0	1	2	0	0	0	0	0	0	0	2	2	2	1	1	1	1	0	10	3	1	0	0	0	1	0
2	3	3	3	2	0	0	0	0	0	0	0	0	0	0	0	0	0	0	0	0	0	0	0	0	0	0	1	0	0	0	0	0
2	3	3	3	2	0	0	0	1	1	0	0	1	0	0	0	0	0	1	1	1	0	0	0	0	3	3	1	0	0	0	0	0
2	3	3	3	2	0	0	1	1	1	1	0	0	0	0	0	0	0	2	2	0	0	0	1	0	5	4	1	0	1	0	0	0
1	2	3	2	2	0	1	0	1	1	1	0	0	0	0	0	0	2	2	0	0	0	0	0	0	4	4	1	0	1	0	0	0
3	3	3	3	2	0	1	0	0	1	0	0	1	0	0	0	0	0	1	0	1	0	1	0	0	3	3	1	0	1	0	0	0
2	3	3	3	2	0	0	0	1	1	0	0	0	0	0	0	0	1	2	1	1	0	0	0	0	5	2	1	0	0	0	0	0
3	2	3	3	2	0	0	0	1	1	1	0	0	0	0	0	0	1	1	1	1	1	0	0	0	5	3	1	0	0	0	0	0
2	3	3	3	2	1	1	0	0	1	0	0	0	0	0	0	0	2	2	0	2	0	0	1	2	9	2	1	0	1	0	0	0
3	2	3	3	2	0	0	0	1	1	0	0	0	0	0	0	0	0	0	0	1	0	0	0	0	1	2	1	0	0	0	0	0
2	3	1	2	2	0	0	1	1	2	0	2	0	0	0	0	1	3	1	0	1	0	1	1	0	8	6	1	0	1	0	0	0
1	2	3	3	2	0	1	1	3	2	2	0	1	0	0	0	0	2	2	2	2	0	1	1	0	10	10	1	0	2	0	1	0
2	3	3	2	2	0	1	1	1	3	0	0	0	0	0	0	0	1	2	0	1	0	1	1	0	6	6	1	0	2	0	0	0
3	2	3	2	2	0	0	0	1	1	0	0	0	0	0	0	0	2	1	0	1	0	1	0	0	5	2	1	0	0	0	0	0
1	3	2	3	2	0	0	0	1	1	1	0	0	0	0	0	0	0	0	0	0	0	0	0	0	0	3	1	0	0	0	0	0
1	2	1	2	2	0	0	1	3	1	1	0	0	0	0	0	0	0	1	1	1	0	0	0	0	3	6	1	0	1	0	0	0
2	3	3	2	2	0	0	0	1	1	1	0	0	0	0	0	0	2	1	1	1	0	1	0	0	6	3	1	0	0	0	0	0
1	1	3	1	2	0	1	2	2	1	3	2	0	0	0	1	2	2	2	1	2	1	2	1	1	15	11	1	0	3	1	1	1
2	3	3	2	2	0	0	0	1	1	0	0	0	0	0	0	0	0	0	0	2	0	0	0	0	2	2	1	0	0	0	0	0
3	2	3	3	2	0	0	0	1	1	1	0	0	0	0	0	0	0	1	1	0	0	0	0	0	2	3	1	0	0	0	0	0
2	3	3	2	2	0	1	0	1	1	1	0	1	0	0	0	0	2	1	1	1	0	0	0	0	5	5	1	0	1	0	0	0
1	3	3	3	2	0	1	1	1	1	1	0	1	0	0	1	1	0	2	2	1	0	1	0	0	8	6	1	0	2	0	0	0
1	2	3	2	2	0	0	0	1	1	0	0	0	0	0	0	0	1	1	0	0	0	0	0	0	1	2	1	0	0	0	0	0
2	2	3	3	2	1	0	0	0	1	0	0	0	0	0	1	1	1	2	0	1	0	0	0	0	6	1	1	0	0	0	0	0
2	3	3	3	2	0	0	0	1	1	0	0	1	0	0	0	0	0	0	0	1	0	0	0	0	1	3	1	0	0	0	0	0
2	3	2	3	2	0	0	0	0	1	0	0	0	0	0	0	0	0	0	0	1	0	1	0	0	2	1	1	0	0	0	0	0
1	3	3	2	2	0	0	1	1	1	0	0	1	0	0	0	0	1	0	1	1	0	1	1	0	5	4	1	0	1	0	0	0
3	3	3	3	2	0	0	0	1	1	0	0	0	0	0	0	0	0	0	0	0	0	0	0	0	0	2	1	0	0	0	0	0
1	3	1	2	2	0	1	1	3	2	1	0	0	0	1	0	0	1	2	2	1	1	1	1	1	10	9	1	0	2	0	1	0
2	3	3	3	2	0	0	1	2	1	1	0	0	0	0	0	0	2	2	2	1	0	1	0	0	8	5	1	0	1	0	0	0
1	2	1	3	2	0	0	0	1	1	0	0	0	0	0	0	0	0	2	0	2	0	0	0	0	4	2	1	0	0	0	0	0
2	3	3	3	2	0	1	0	2	2	1	0	1	0	0	0	0	0	2	0	1	0	0	0	0	3	7	1	0	1	0	0	0
2	3	3	3	2	0	0	1	0	1	0	0	0	0	0	0	0	2	2	2	1	0	0	0	0	7	2	1	0	1	0	0	0
2	2	3	2	2	0	0	1	2	1	1	0	0	0	0	0	0	0	1	0	1	0	0	0	MISSING	2	5	1	0	1	0	0	0
3	3	3	3	2	0	0	0	1	1	0	0	0	0	0	0	0	1	1	0	1	0	0	0	0	3	2	1	0	0	0	0	0
2	2	3	2	2	0	2	1	1	1	3	0	0	0	0	0	0	0	2	1	1	1	1	1	0	7	8	1	0	3	1	0	0
1	1	3	2	2	0	1	1	1	1	1	0	0	0	0	0	0	2	1	0	0	0	0	0	0	3	5	1	0	2	0	0	0
1	2	3	2	1	1	0	0	0	1	0	0	0	0	0	0	0	0	0	0	0	0	0	0	0	0	1	1	0	0	0	0	0
1	2	3	2	2	0	1	0	1	0	0	0	1	0	0	0	0	0	1	0	0	0	0	0	0	1	3	1	0	1	0	0	0
2	2	3	3	2	0	1	0	2	2	0	0	1	0	0	0	0	0	2	0	1	1	0	0	0	4	6	1	0	1	0	0	0
2	3	3	2	2	0	0	0	1	2	0	0	0	0	0	0	2	2	2	1	1	1	0	0	0	9	3	1	0	0	0	0	0
2	3	3	3	1	0	0	0	0	0	0	0	0	0	0	0	1	0	1	1	0	0	0	1	0	4	0	1	0	0	0	0	0
2	3	3	3	2	1	0	0	1	1	0	0	0	1	0	0	0	0	2	0	2	0	1	0	0	5	3	1	0	0	0	0	0
1	3	3	3	2	0	0	0	0	1	0	0	0	0	0	0	0	1	1	0	1	0	0	0	0	3	1	1	0	0	0	0	0
3	3	MISSING	3	2	1	0	0	0	1	0	0	0	0	0	0	0	0	0	0	0	0	0	0	0	0	1	1	0	0	0	0	0
2	2	3	2	2	1	0	1	1	1	0	0	1	0	0	0	0	2	2	1	1	0	1	0	0	7	4	1	0	1	0	0	0
2	2	3	1	2	0	0	0	1	1	0	0	0	0	0	0	0	0	2	0	0	0	0	0	0	2	2	1	0	0	0	0	0
2	3	3	3	2	0	0	0	0	1	1	0	0	0	0	0	0	1	0	0	0	0	0	0	0	1	2	1	0	0	0	0	0
3	2	3	2	2	1	1	0	2	2	2	1	0	1	0	1	1	1	1	1	0	0	0	0	0	5	9	1	0	1	0	0	0
2	2	3	2	2	0	1	1	1	1	0	1	0	0	0	0	0	1	1	0	2	0	0	0	0	4	5	1	0	2	0	0	0
3	2	3	2	2	0	1	1	2	1	1	0	1	0	0	0	0	2	2	1	1	0	1	1	0	8	7	1	0	2	0	0	0
2	2	1	2	2	0	1	1	3	3	1	0	0	1	0	0	0	0	2	0	1	0	0	1	0	4	10	1	0	2	0	0	0
3	2	3	1	2	0	0	0	2	1	1	0	0	0	0	0	0	0	2	0	1	0	0	0	0	3	4	1	0	0	0	0	0
1	3	3	2	2	0	0	0	1	1	0	0	0	0	0	0	0	0	0	0	0	0	0	0	0	0	2	1	0	0	0	0	0
2	2	3	2	2	1	1	0	1	1	1	0	0	0	0	0	0	1	3	2	1	0	1	1	0	9	4	1	0	1	0	0	0
3	1	3	2	1	0	0	0	3	1	0	0	1	0	0	0	0	0	1	0	0	0	0	0	0	1	5	1	0	0	0	0	0
3	3	3	3	2	0	0	0	1	1	0	0	0	0	0	0	0	1	0	0	0	0	0	0	0	1	2	1	0	0	0	0	0
3	3	3	3	2	1	0	0	1	0	1	0	0	0	0	0	0	1	1	0	0	0	0	0	0	2	2	1	0	0	0	0	0
3	2	3	3	2	0	0	0	1	1	1	0	0	0	0	0	0	0	1	1	1	0	0	0	0	3	3	1	0	0	0	0	0
2	3	3	2	2	0	1	1	1	1	0	0	0	0	0	1	0	3	2	1	1	0	0	0	0	8	4	1	0	2	0	0	0
2	2	1	2	2	0	1	1	2	1	0	1	1	0	0	1	0	2	0	0	2	1	1	1	0	8	7	1	0	2	0	0	0
2	2	1	1	2	0	1	2	3	3	2	0	2	0	0	1	1	3	2	0	2	2	3	2	0	16	13	1	0	3	1	1	1
1	3	1	2	2	0	0	0	1	0	0	0	0	0	0	0	0	0	1	1	1	0	0	0	0	3	1	1	0	0	0	0	0
2	3	3	2	2	0	0	0	0	1	1	0	0	0	0	0	0	0	0	0	1	0	0	0	0	1	2	1	0	0	0	0	0
3	3	2	2	2	0	1	1	3	1	0	0	1	0	0	0	0	1	2	1	1	1	1	0	0	7	7	1	0	2	0	0	0
3	3	3	2	1	0	0	0	0	0	0	0	0	0	0	0	0	2	1	1	1	0	0	0	0	5	0	1	0	0	0	0	0
2	2	3	3	2	1	1	0	2	1	1	0	0	0	0	1	0	0	0	1	2	0	1	0	0	5	5	1	0	1	0	0	0
3	3	3	3	2	0	0	0	1	0	0	0	0	0	0	0	0	0	0	0	0	0	0	0	0	0	1	1	0	0	0	0	0
2	3	3	3	2	0	0	1	0	1	1	0	0	0	0	0	0	1	2	0	1	0	1	0	0	5	3	1	0	1	0	0	0
3	2	2	2	2	0	0	0	0	1	0	0	0	0	0	0	0	0	0	0	0	0	0	0	0	0	1	1	0	0	0	0	0
2	2	3	2	2	0	0	0	1	1	0	0	0	0	0	0	0	0	2	1	1	0	1	1	0	6	2	1	0	0	0	0	0
2	3	1	2	2	0	1	0	2	1	0	0	0	0	0	0	0	2	2	1	1	0	0	0	0	6	4	1	0	1	0	0	0
2	3	3	3	2	0	0	0	0	1	0	0	0	0	0	1	0	0	0	0	1	0	0	0	0	2	1	1	0	0	0	0	0
2	2	2	2	2	0	0	0	0	1	1	0	0	0	0	0	0	1	0	0	0	0	0	0	0	1	2	1	0	0	0	0	0
1	2	3	2	2	0	1	0	3	3	1	0	1	0	0	0	0	0	0	0	0	1	1	0	0	2	9	1	0	1	0	0	0
2	3	3	2	2	0	1	0	2	1	1	0	1	0	0	0	0	2	0	0	1	0	0	0	0	3	6	1	0	1	0	0	0
2	3	3	3	2	0	0	0	1	0	0	1	0	0	0	0	0	1	1	0	1	1	0	0	0	4	2	1	0	0	0	0	0
2	2	1	2	2	0	0	0	2	2	1	0	0	0	0	0	0	0	1	0	2	0	0	0	0	3	5	1	0	0	0	0	0
2	3	2	3	2	0	0	0	1	1	1	0	0	0	0	0	0	1	3	0	1	0	0	0	0	5	3	1	0	0	0	0	0
3	2	3	2	2	0	0	1	1	1	0	0	0	0	0	0	0	1	0	0	0	0	0	0	0	1	3	1	0	1	0	0	0
2	2	3	3	2	0	0	0	1	1	0	0	0	0	0	0	0	0	0	0	0	0	0	0	0	0	2	1	0	0	0	0	0
2	2	3	2	1	0	0	0	0	1	2	0	1	0	0	0	0	1	0	0	1	0	0	0	0	2	4	1	0	0	0	0	0
1	3	3	3	2	0	0	0	2	1	0	0	0	0	0	0	0	0	0	0	0	0	0	0	0	0	3	1	0	0	0	0	0
1	3	3	2	2	0	0	0	0	1	0	0	0	0	0	0	0	0	0	0	0	0	0	0	0	0	1	1	0	0	0	0	0
3	3	3	3	2	0	1	1	3	1	1	0	0	0	0	0	0	1	2	1	2	0	1	1	0	8	7	1	0	2	0	0	0
3	2	3	2	2	1	1	1	3	0	0	2	2	1	0	0	0	2	3	3	2	1	1	1	0	13	10	1	0	2	0	1	1
3	3	1	2	2	0	0	0	1	1	0	0	0	0	0	0	0	0	0	0	0	0	MISSING	0	0	0	2	1	0	0	0	0	0
1	3	3	2	2	0	0	0	1	0	1	0	0	0	0	0	0	1	0	0	0	0	0	1	0	2	2	1	0	0	0	0	0
2	3	2	2	2	0	0	0	2	1	0	1	0	0	0	0	0	0	0	0	1	0	0	0	0	1	4	1	0	0	0	0	0
2	2	2	1	2	0	1	1	2	3	3	1	1	0	0	0	0	2	0	0	2	0	0	0	0	4	12	1	0	2	0	0	0
2	2	1	1	2	0	1	1	2	2	1	0	0	0	0	0	1	1	1	1	1	0	1	1	0	7	7	1	0	2	0	0	0
3	3	3	2	2	0	0	0	1	1	0	0	1	0	0	0	0	2	2	2	2	1	1	0	0	10	3	1	0	0	0	1	0
2	3	3	3	2	0	2	1	2	3	0	1	0	0	0	0	0	1	2	0	1	0	1	0	0	5	9	1	0	3	1	0	0
2	3	3	3	2	0	1	2	0	1	1	2	0	0	0	0	0	3	2	0	2	0	2	1	0	10	7	1	0	3	1	1	0
1	1	3	3	2	0	0	0	0	1	1	0	0	0	0	0	0	0	2	2	0	0	0	0	0	4	2	1	0	0	0	0	0
2	2	3	2	2	0	1	0	1	1	1	0	0	0	0	0	0	0	1	0	0	0	0	0	0	1	4	1	0	1	0	0	0
3	3	3	2	2	0	1	1	1	2	0	0	0	0	0	0	0	0	0	1	1	1	0	0	0	3	5	1	0	2	0	0	0
3	3	3	3	2	0	1	0	1	1	0	0	0	0	0	0	0	0	1	0	0	0	0	0	0	1	3	1	0	1	0	0	0
3	2	3	3	2	0	0	0	0	1	0	0	0	0	0	0	0	0	0	0	0	0	0	0	0	0	1	1	0	0	0	0	0
2	3	3	2	2	0	1	1	1	1	0	0	0	0	0	0	0	0	0	0	1	0	0	0	0	1	4	1	0	2	0	0	0
3	2	3	2	2	0	0	1	0	2	0	0	0	0	0	0	0	0	2	0	2	0	0	0	0	4	3	1	0	1	0	0	0
2	3	1	2	2	0	1	1	1	1	0	0	0	0	0	0	1	0	2	1	0	0	1	0	0	5	4	1	0	2	0	0	0
3	1	3	2	2	0	2	0	0	3	2	0	3	0	0	1	0	1	1	1	0	0	0	0	0	4	10	1	0	2	0	0	0
2	3	2	1	2	0	0	0	3	1	2	0	0	0	0	1	0	1	0	0	2	0	0	0	0	4	6	1	0	0	0	0	0
2	3	1	2	1	0	1	1	0	0	0	0	0	0	0	1	0	0	2	0	1	0	1	0	0	5	2	1	0	2	0	0	0
2	2	3	2	2	0	0	0	1	1	0	0	0	0	0	0	0	0	0	0	0	0	0	0	0	0	2	1	0	0	0	0	0
1	2	1	1	1	0	1	0	2	1	2	2	1	0	0	0	0	2	0	0	0	0	1	0	0	3	9	1	0	1	0	0	0
1	2	3	3	2	0	0	1	0	1	0	0	0	0	0	0	0	2	0	0	2	0	0	0	0	4	2	1	0	1	0	0	0
2	2	3	3	2	0	0	1	1	1	0	1	0	0	0	0	0	1	2	0	1	0	0	0	0	4	4	1	0	1	0	0	0
2	3	3	3	2	0	0	0	1	1	0	0	0	0	0	0	0	0	0	0	1	0	0	0	0	1	2	1	0	0	0	0	0
3	3	3	3	2	0	0	1	0	1	0	0	0	0	0	0	0	0	1	1	1	0	0	0	0	3	2	1	0	1	0	0	0
3	3	3	3	2	0	0	1	3	1	1	0	0	0	0	0	0	0	0	0	1	0	0	0	0	1	6	1	0	1	0	0	0
2	2	1	2	2	0	1	1	1	2	1	0	0	0	0	0	0	2	2	1	0	1	1	1	0	8	6	1	0	2	0	0	0
1	2	3	3	2	0	1	0	0	1	1	0	0	0	0	1	0	1	1	2	1	0	1	0	0	7	3	1	0	1	0	0	0
1	3	3	2	2	0	0	0	1	1	1	0	1	0	0	0	0	0	2	0	0	0	0	0	0	2	4	1	0	0	0	0	0
2	3	3	2	2	0	1	1	1	1	0	0	0	0	0	0	0	0	2	0	2	0	1	1	0	6	4	1	0	2	0	0	0
3	2	3	3	2	0	2	0	3	3	1	0	0	0	0	1	1	0	0	0	2	1	1	0	0	6	9	1	0	2	0	0	0
2	2	3	MISSING	2	0	0	1	0	1	0	0	0	0	0	0	0	0	0	0	1	0	0	0	0	1	2	1	0	1	0	0	0
3	3	3	2	2	0	0	0	1	1	0	0	0	0	0	0	0	0	0	0	1	0	0	0	0	1	2	1	0	0	0	0	0
2	3	3	3	2	0	0	0	1	1	0	0	1	0	0	0	0	1	0	0	0	0	0	0	0	1	3	1	0	0	0	0	0
2	3	3	1	2	0	0	1	1	1	0	0	0	0	0	1	1	1	MISSING	0	1	0	1	1	0	6	3	1	0	1	0	0	0
3	3	3	2	2	0	1	1	1	1	0	0	1	0	0	0	1	0	1	1	1	0	0	0	0	4	5	1	0	2	0	0	0
3	3	3	2	2	0	0	1	1	1	0	0	0	0	0	0	1	0	1	0	1	0	0	0	0	3	3	1	0	1	0	0	0
2	2	3	2	2	0	1	1	0	2	0	0	0	0	0	0	0	0	0	0	1	0	1	1	0	3	4	1	0	2	0	0	0
1	3	1	2	2	0	0	1	1	1	1	0	0	0	0	0	1	2	1	1	2	1	1	0	0	9	4	1	0	1	0	0	0
1	2	2	2	2	0	0	0	1	1	1	0	0	0	0	0	0	0	0	1	0	0	0	0	0	1	3	1	0	0	0	0	0
3	2	3	2	2	0	0	0	0	1	0	0	0	0	0	0	0	0	1	0	0	0	0	0	0	1	1	1	0	0	0	0	0
1	3	3	2	2	0	1	2	0	1	1	1	0	0	1	2	2	0	3	2	1	0	2	3	2	17	7	1	0	3	1	1	1
2	1	3	2	2	0	1	1	2	2	2	0	1	1	0	1	1	2	1	0	1	1	2	1	0	10	10	1	0	2	0	1	0
2	3	1	1	2	0	0	0	2	2	1	0	2	0	0	0	0	0	2	1	1	0	1	1	0	6	7	1	0	0	0	0	0
3	1	3	3	2	0	0	0	1	1	0	0	0	0	0	0	0	0	1	0	1	0	1	0	0	3	2	1	0	0	0	0	0
3	3	1	3	2	0	1	0	1	1	1	0	1	0	0	0	0	2	2	1	2	0	0	0	0	7	5	1	0	1	0	0	0
2	3	3	2	2	0	1	1	1	2	1	1	1	0	0	1	0	2	3	0	2	0	1	1	0	10	8	1	0	2	0	1	0
3	3	3	3	2	0	1	1	1	2	1	1	0	0	0	0	0	0	1	0	1	0	1	1	0	4	7	1	0	2	0	0	0
1	3	1	3	2	0	0	0	0	1	0	0	0	0	0	0	0	0	0	0	1	0	0	0	0	1	1	1	0	0	0	0	0
2	2	3	3	2	0	0	0	1	1	1	0	1	0	0	0	0	1	0	0	1	0	0	1	0	3	4	1	0	0	0	0	0
2	3	3	3	2	0	1	1	2	1	2	0	2	0	0	0	0	1	1	0	1	1	1	0	0	5	9	1	0	2	0	0	0
3	3	3	3	2	0	0	0	1	1	0	0	0	0	0	0	0	0	1	0	1	0	0	0	0	2	2	1	0	0	0	0	0
3	3	3	3	2	0	0	0	1	1	0	0	0	0	0	0	0	0	0	0	1	0	0	0	0	1	2	1	0	0	0	0	0
3	2	3	2	2	0	1	2	3	3	1	1	1	0	0	2	2	3	2	2	2	2	2	1	0	18	12	1	0	3	1	1	1
2	3	3	3	2	0	1	0	1	1	1	0	0	0	0	0	0	0	0	0	1	0	0	0	0	1	4	1	0	1	0	0	0
2	2	3	2	1	0	0	0	1	1	0	0	1	0	0	0	0	0	0	0	0	1	0	0	0	1	3	1	0	0	0	0	0
3	3	2	2	1	0	0	0	1	0	0	0	0	0	0	0	0	0	0	0	0	0	0	0	0	0	1	1	0	0	0	0	0
3	3	3	3	2	0	0	0	0	0	1	0	0	0	0	0	0	0	2	0	0	0	0	0	0	2	1	1	0	0	0	0	0
3	3	3	3	2	0	0	1	3	1	1	0	0	0	0	0	1	0	0	0	0	2	1	1	0	5	6	1	0	1	0	0	0
2	3	1	2	2	0	1	1	0	1	1	0	2	0	0	0	1	2	2	2	2	0	0	0	0	9	6	1	0	2	0	0	0
2	3	3	3	2	0	0	0	1	0	0	0	0	0	0	0	0	0	1	0	0	0	0	0	0	1	1	1	0	0	0	0	0
2	3	3	3	2	0	1	0	3	1	0	0	0	0	0	0	0	0	2	0	1	0	0	0	0	3	5	1	0	1	0	0	0
3	2	3	2	1	0	0	0	2	3	2	0	1	0	0	0	0	0	0	1	0	0	0	0	0	1	8	1	0	0	0	0	0
1	1	3	2	2	0	0	0	2	1	1	0	2	0	0	1	0	1	1	1	0	0	0	0	0	4	6	1	0	0	0	0	0
3	3	3	3	2	0	1	0	1	1	0	0	0	0	0	0	0	0	0	0	1	0	0	0	0	1	3	1	0	1	0	0	0
2	3	2	3	2	1	1	1	3	2	0	0	1	0	0	1	1	1	2	0	1	0	1	0	0	7	8	1	0	2	0	0	0
2	2	3	3	2	0	1	1	1	2	0	0	0	0	0	0	1	0	0	0	0	0	0	0	0	1	5	1	0	2	0	0	0
2	3	3	3	2	0	0	0	1	0	1	0	0	1	0	0	0	2	3	1	0	0	0	0	0	6	3	1	0	0	0	0	0
2	2	3	3	2	0	1	0	3	1	1	0	0	0	0	0	0	0	0	0	1	0	0	0	0	1	6	1	0	1	0	0	0
3	3	3	3	2	0	0	0	1	0	0	0	0	0	0	0	0	0	0	0	0	0	0	0	0	0	1	1	0	0	0	0	0
2	3	2	2	2	0	0	0	1	0	0	0	0	1	0	0	0	0	1	0	1	0	0	0	0	2	2	1	0	0	0	0	0
2	1	2	1	2	0	1	1	3	1	0	0	0	0	0	0	0	0	1	1	0	0	0	0	0	2	6	1	0	2	0	0	0
2	2	1	3	2	0	0	0	2	2	1	0	0	0	0	0	0	0	0	0	0	0	0	0	0	0	5	1	0	0	0	0	0
2	3	3	2	1	0	0	1	2	1	1	0	0	0	0	0	0	1	2	0	1	0	1	0	0	5	5	1	0	1	0	0	0
1	3	3	3	2	0	0	1	0	1	0	0	0	0	0	0	0	0	2	1	1	0	0	0	0	4	2	1	0	1	0	0	0
3	2	3	3	2	0	0	0	0	1	0	0	0	0	0	0	0	0	0	0	1	0	0	0	0	1	1	1	0	0	0	0	0
2	3	3	2	2	0	1	1	3	1	2	0	1	0	0	1	1	0	0	0	1	0	0	0	0	3	9	1	0	2	0	0	0
1	1	2	1	1	0	1	1	2	2	2	0	0	1	0	0	0	2	2	1	1	1	0	2	0	9	9	1	0	2	0	0	0
1	2	3	2	2	0	0	0	1	1	2	0	0	0	0	0	0	0	1	0	0	0	0	0	0	1	4	1	0	0	0	0	0
1	2	3	3	2	0	1	1	1	1	0	1	1	0	0	0	1	1	1	0	1	0	1	1	0	6	6	1	0	2	0	0	0
2	3	3	2	2	0	1	2	3	1	0	1	0	0	0	2	2	2	2	0	1	0	2	1	0	12	8	1	0	3	1	1	0
2	3	3	3	2	0	0	0	0	0	0	0	1	0	0	0	0	0	0	0	1	0	0	0	0	1	1	1	0	0	0	0	0
2	3	3	3	2	0	0	1	0	0	0	0	0	0	0	0	0	2	0	0	1	0	1	0	0	4	1	1	0	1	0	0	0
2	3	3	3	1	0	0	1	1	0	0	0	0	0	0	0	1	1	1	0	1	0	1	1	0	6	2	1	0	1	0	0	0
3	2	3	2	2	0	1	0	3	2	0	0	1	0	0	1	1	2	2	1	1	0	0	0	0	8	7	1	0	1	0	0	0
3	1	3	2	2	0	0	1	0	3	0	0	0	0	0	2	1	0	0	0	0	0	1	0	0	4	4	1	0	1	0	0	0
3	3	3	2	2	1	1	0	1	2	1	0	1	0	0	2	1	1	2	2	1	1	1	1	0	12	6	1	0	1	0	1	0
1	2	3	3	2	0	0	1	1	1	1	0	0	0	0	0	0	1	2	0	1	0	0	0	0	4	4	1	0	1	0	0	0
2	2	3	2	2	0	0	0	1	1	0	0	0	0	0	0	0	0	0	0	0	0	0	0	0	0	2	1	0	0	0	0	0
1	2	1	2	2	0	0	0	3	1	1	0	0	0	0	0	0	0	1	0	1	0	0	0	0	2	5	1	0	0	0	0	0
3	3	2	3	2	0	0	0	2	1	0	0	0	0	0	0	0	0	0	0	0	0	0	0	0	0	3	1	0	0	0	0	0
3	3	3	3	2	0	0	0	0	1	1	0	0	0	0	0	0	2	2	0	1	0	0	0	0	5	2	1	0	0	0	0	0
3	2	3	3	2	0	1	0	1	0	0	0	1	1	0	0	0	2	2	2	2	0	0	0	0	8	4	1	0	1	0	0	0
2	3	2	2	2	0	1	0	3	1	1	0	1	0	0	0	0	0	2	1	2	0	0	0	0	5	7	1	0	1	0	0	0
2	3	3	3	2	0	0	1	0	1	0	0	0	0	0	0	0	0	0	0	0	0	0	0	0	0	2	1	0	1	0	0	0
1	3	3	1	2	0	1	1	1	1	2	0	0	1	0	0	0	1	2	0	1	0	0	0	0	4	7	1	0	2	0	0	0
2	3	2	2	2	1	0	1	1	1	1	0	0	0	0	0	0	0	2	1	0	1	0	0	0	4	4	1	0	1	0	0	0
3	3	MISSING	2	2	0	1	1	3	2	1	1	1	1	0	1	0	1	2	1	1	2	2	1	0	11	11	1	0	2	0	1	0
1	2	3	2	2	0	0	1	0	1	0	0	0	0	0	0	0	0	3	3	2	0	0	0	0	8	2	1	0	1	0	0	0
3	3	3	3	2	1	0	0	0	0	0	0	0	0	0	0	0	2	1	1	2	0	0	0	0	6	0	1	0	0	0	0	0
2	3	3	3	2	0	0	0	1	1	0	0	0	0	0	0	0	1	2	0	0	1	0	0	0	4	2	1	0	0	0	0	0
2	3	3	3	2	1	1	0	1	1	1	0	0	0	0	0	0	0	0	0	0	0	0	0	0	0	4	1	0	1	0	0	0
2	3	2	1	2	0	1	1	0	1	0	0	1	0	0	0	0	0	1	0	0	0	0	0	0	1	4	1	0	2	0	0	0
2	3	3	3	2	0	1	1	1	1	0	0	0	1	0	0	0	1	3	0	1	0	2	1	0	8	5	1	0	2	0	0	0
3	2	3	2	2	0	1	1	1	2	0	0	0	0	0	0	0	1	2	1	1	0	1	0	0	6	5	1	0	2	0	0	0
1	2	1	1	2	1	0	1	0	1	1	0	1	0	0	0	0	1	2	1	1	0	1	1	0	7	4	1	0	1	0	0	0
2	2	3	3	2	0	2	2	1	2	2	2	1	0	1	3	2	2	2	2	2	1	1	2	2	19	13	1	0	4	1	1	1
3	3	3	2	1	0	0	1	1	1	1	2	0	0	0	0	0	2	2	2	2	0	1	2	0	11	6	1	0	1	0	1	0
2	3	3	2	2	0	0	0	1	1	2	0	1	0	0	0	0	2	2	2	2	1	1	0	0	10	5	1	0	0	0	1	0
3	3	3	2	2	0	0	1	1	1	0	0	0	0	0	0	0	0	1	1	2	0	1	0	0	5	3	1	0	1	0	0	0
1	1	1	2	2	0	3	1	3	3	1	1	0	1	0	2	0	3	2	1	3	0	3	3	0	16	13	1	0	4	1	1	1
2	3	3	3	2	0	1	1	0	1	0	0	1	0	0	0	0	0	0	0	1	0	0	1	0	2	4	1	0	2	0	0	0
2	3	3	3	2	0	0	0	0	1	0	0	0	0	0	0	0	0	2	0	0	0	0	0	0	2	1	1	0	0	0	0	0
2	3	3	3	2	0	0	0	0	0	0	0	0	0	0	0	0	0	0	0	0	0	0	0	0	0	0	1	0	0	0	0	0
1	2	3	2	2	0	1	0	2	3	2	1	1	1	0	1	0	2	2	1	3	1	1	1	0	12	11	1	0	1	0	1	0
1	3	3	2	1	0	0	1	3	1	3	0	0	0	0	0	0	2	2	2	1	0	0	0	0	7	8	1	0	1	0	0	0
2	3	3	3	2	0	1	2	2	1	3	2	1	0	0	0	0	2	2	2	2	1	2	1	0	12	12	1	0	3	1	1	0
3	2	3	2	2	0	0	0	1	1	1	0	0	0	0	0	0	0	0	0	0	0	0	0	0	0	3	1	0	0	0	0	0
1	1	3	2	2	0	1	1	3	1	1	0	0	0	0	0	0	0	1	1	0	0	0	1	0	3	7	1	0	2	0	0	0
3	3	2	3	2	0	0	0	0	0	0	0	0	0	0	0	0	0	0	0	0	0	0	0	0	0	0	1	0	0	0	0	0
2	3	2	3	2	0	0	0	1	1	1	0	0	0	0	0	0	0	0	0	0	0	0	0	0	0	3	1	0	0	0	0	0
2	3	2	2	2	0	0	0	1	1	0	0	0	0	0	0	0	0	2	0	0	0	0	0	0	2	2	1	0	0	0	0	0
2	3	3	2	2	0	1	0	1	1	1	0	0	0	0	0	0	1	2	0	1	0	0	0	0	4	4	1	0	1	0	0	0
3	2	1	2	2	0	3	1	1	2	1	1	1	0	0	0	0	0	1	0	2	0	1	0	0	4	10	1	0	4	1	0	0
1	1	1	2	2	0	1	0	3	2	2	0	0	0	0	0	0	2	0	2	0	0	1	1	0	6	8	1	0	1	0	0	0
2	3	1	2	2	0	1	1	1	1	1	1	1	1	0	1	0	2	2	1	1	0	1	1	0	9	8	1	0	2	0	0	0
3	2	1	2	2	0	0	0	3	1	1	0	0	0	0	0	0	1	2	0	2	0	0	0	0	5	5	1	0	0	0	0	0
1	2	3	3	2	0	0	0	1	1	1	0	1	0	0	1	0	0	1	0	1	0	0	0	0	3	4	1	0	0	0	0	0
2	3	3	2	MISSING	0	0	0	0	0	0	0	0	0	0	0	0	0	0	0	0	0	0	0	0	0	0	1	0	0	0	0	0
2	3	1	3	1	0	0	1	0	1	0	0	0	0	0	1	0	1	0	0	1	0	0	1	0	4	2	1	0	1	0	0	0
2	2	3	2	2	0	1	0	2	2	1	0	1	0	0	0	0	1	2	1	2	0	1	0	0	7	7	1	0	1	0	0	0
3	2	1	2	2	0	1	1	1	1	1	0	0	0	0	0	0	1	2	2	1	0	1	0	0	7	5	1	0	2	0	0	0
1	2	1	2	2	0	0	0	1	1	1	0	0	0	0	0	0	1	1	0	0	0	0	0	0	2	3	1	0	0	0	0	0
3	3	3	2	2	0	1	1	2	1	0	0	0	0	0	0	0	1	1	0	1	0	0	0	0	3	5	1	0	2	0	0	0
3	3	3	2	2	0	1	1	2	1	0	0	1	0	0	0	1	0	1	0	2	0	1	1	0	6	6	1	0	2	0	0	0
2	3	2	3	2	0	0	0	1	1	0	0	1	0	0	0	0	0	2	0	2	0	1	0	0	5	3	1	0	0	0	0	0
3	3	3	3	2	0	0	0	3	1	2	0	0	0	0	0	0	0	1	0	0	0	0	0	0	1	6	1	0	0	0	0	0
3	3	3	3	2	0	1	1	1	1	0	0	0	0	0	0	0	1	2	1	1	0	1	0	0	5	4	1	0	2	0	0	0
1	1	1	2	2	0	0	0	0	1	1	0	0	0	0	0	0	0	0	0	0	0	0	0	0	0	2	1	0	0	0	0	0
3	3	3	2	2	0	0	2	0	1	0	1	1	1	0	1	1	2	2	0	1	0	3	1	0	11	6	1	0	2	0	1	0
2	3	2	2	2	0	1	0	0	0	0	1	0	0	0	0	0	0	1	0	1	0	0	0	0	2	2	1	0	1	0	0	0
3	2	1	2	2	0	0	1	2	1	0	0	0	0	0	0	0	0	2	2	1	0	0	0	0	5	4	1	0	1	0	0	0
3	2	3	2	2	0	0	0	1	1	0	0	0	0	0	0	0	0	0	0	0	0	1	0	0	1	2	1	0	0	0	0	0
3	3	3	3	2	0	1	1	1	1	1	1	1	0	0	0	0	2	3	2	0	0	1	1	0	9	7	1	0	2	0	0	0
2	1	1	2	2	0	0	0	0	1	1	0	0	1	0	0	0	2	2	0	0	0	0	0	0	4	3	1	0	0	0	0	0
2	3	3	1	2	0	0	1	1	0	0	1	0	0	0	1	0	2	0	0	1	0	1	1	0	6	3	1	0	1	0	0	0
2	2	3	2	2	0	1	1	3	2	1	1	0	0	1	1	1	3	2	2	1	1	1	1	0	13	10	1	0	2	0	1	1
3	2	1	2	2	0	1	0	1	1	1	1	0	0	0	0	0	0	0	0	1	0	0	0	0	1	5	1	0	1	0	0	0
3	3	3	3	2	1	2	2	3	2	1	0	1	0	0	2	1	0	2	1	2	2	2	1	0	13	11	1	0	4	1	1	1
2	2	3	2	2	0	0	0	1	1	0	0	0	0	0	0	0	2	0	0	0	0	0	0	0	2	2	1	0	0	0	0	0
3	3	3	2	2	0	1	0	1	1	0	0	1	0	0	0	0	0	1	1	1	0	0	0	0	3	4	1	0	1	0	0	0
1	3	3	2	2	0	1	1	2	1	0	0	0	0	0	0	0	0	2	0	1	0	1	0	0	4	5	1	0	2	0	0	0
1	1	1	2	2	0	0	1	2	2	0	0	1	0	0	1	0	2	2	0	2	0	1	0	0	8	6	1	0	1	0	0	0
3	3	3	3	2	0	0	1	3	3	1	0	0	0	0	1	0	0	2	0	2	1	1	1	0	8	8	1	0	1	0	0	0
2	3	3	3	2	0	1	0	1	1	1	0	0	0	0	0	0	0	0	1	1	0	0	0	0	2	4	1	0	1	0	0	0
2	3	3	2	2	0	1	1	2	2	2	0	0	0	0	0	2	0	1	0	2	0	1	0	0	6	8	1	0	2	0	0	0
2	3	3	3	2	0	1	1	2	2	2	1	1	1	0	0	MISSING	2	2	2	2	1	1	1	0	11	11	1	0	2	0	1	0
2	3	3	2	2	0	0	0	1	1	0	0	0	0	0	0	0	0	2	0	1	0	0	0	0	3	2	1	0	0	0	0	0
2	2	3	3	2	0	1	0	2	2	3	0	0	0	0	0	0	0	0	0	1	0	0	0	0	1	8	1	0	1	0	0	0
3	3	3	3	2	0	0	0	1	1	0	0	0	0	0	0	0	0	1	0	1	0	0	0	0	2	2	1	0	0	0	0	0
2	3	2	3	2	0	0	0	2	2	0	0	1	0	0	0	0	0	0	0	1	0	1	1	0	3	5	1	0	0	0	0	0
2	3	3	3	2	0	1	0	1	1	1	0	1	0	0	0	0	2	1	0	1	1	1	1	0	7	5	1	0	1	0	0	0
2	3	3	2	2	0	0	0	0	1	1	0	0	1	0	0	0	2	2	2	2	0	1	0	0	9	3	1	0	0	0	0	0
3	3	2	3	2	0	0	0	1	1	1	0	0	0	0	0	0	0	0	0	0	0	0	0	0	0	3	1	0	0	0	0	0
2	2	3	2	2	1	0	0	1	1	0	0	0	0	0	1	1	2	1	0	2	0	2	0	0	9	2	1	0	0	0	0	0
2	3	3	3	2	0	0	0	1	1	0	0	0	0	0	0	0	0	0	0	1	0	1	0	0	2	2	1	0	0	0	0	0
2	3	3	3	2	0	0	0	0	0	0	0	0	0	0	2	1	2	2	3	1	0	0	0	0	11	0	1	0	0	0	1	0
2	2	2	2	2	0	0	0	1	1	0	0	0	0	0	0	0	1	0	0	1	0	0	0	0	2	2	1	0	0	0	0	0
2	3	2	3	2	0	0	0	3	2	1	0	0	0	0	0	0	0	0	0	0	0	0	1	0	1	6	1	0	0	0	0	0
2	3	3	2	2	0	1	1	3	3	1	0	0	1	0	2	0	2	3	1	2	2	1	0	0	13	10	1	0	2	0	1	1
2	2	3	2	1	0	0	0	1	1	1	0	0	1	0	0	0	0	0	0	0	0	0	0	0	0	4	1	0	0	0	0	0
3	3	3	2	2	0	0	0	0	0	0	0	0	0	0	0	0	0	0	0	0	0	0	0	0	0	0	1	0	0	0	0	0
1	2	3	3	2	0	1	1	2	3	3	1	1	1	0	1	1	1	1	1	2	0	1	1	0	9	13	1	0	2	0	0	0
3	3	3	2	1	0	1	1	2	1	0	1	0	0	0	1	1	2	2	1	1	1	1	1	0	11	6	1	0	2	0	1	0
1	2	1	2	2	0	1	1	1	0	3	1	1	0	0	1	0	1	2	2	2	0	1	1	0	10	8	1	0	2	0	1	0
3	2	1	2	2	0	1	0	3	2	2	0	1	1	0	0	0	2	2	1	2	0	0	0	0	7	10	1	0	1	0	0	0
3	2	3	3	2	0	0	0	1	1	0	0	MISSING	0	0	0	0	0	0	0	0	0	1	0	0	1	MISSING	1	0	0	0	0	0
1	3	1	2	2	0	0	0	0	1	0	0	0	0	0	0	0	0	0	0	0	0	0	0	0	0	1	1	0	0	0	0	0
2	2	3	2	2	0	2	1	1	1	1	1	0	0	0	0	0	1	0	0	1	0	1	1	0	4	7	1	0	3	1	0	0
2	3	3	3	2	0	0	0	0	1	0	0	0	0	0	0	0	1	1	0	1	0	0	0	0	3	1	1	0	0	0	0	0
